# Supplementary material for: Systematic Analysis of the Binding Surfaces between tRNAs and Their Respective Aminoacyl tRNA Synthetase Based on Structural and Evolutionary Data
Source: Front Genet. 2018 Jan 8;8:227. doi: 10.3389/fgene.2017.00227 (PMC5766645; doi:10.3389/fgene.2017.00227)
Supplement: Supplementary file 1 [file DataSheet1.XLSX]

## Sheet: Supplimentary table S2. legend
Supplimentary table S2. List of tRNA sequence alignments used for the evolutionary analysis and their organisms
Column
A. Species
B. Group
C. SubGroup
D. AA type
E. tRNA ID(GtRNAdb)
F. Anticodon
G. Score(tRNAscan-SE)	For the evolutionary analysis, gaps(-) were inserted to maxmize the numbers of ribonucleotide matches.
H. Sequence

## Sheet: Ala_Bacteria
Species	Group	SubGroup	AA type	tRNA ID(GtRNAdb)	Anticodon	Score(tRNAscan-SE)	Sequence
Agrobacterium fabrum str. C58	Proteobacteria	Alphaproteobacteria	Ala	chrlinear.trna9	GGC	79.4	5'- ggggctatagctcagct-ggg--agagcgcttgcatggcatgcaagag-gtcagcggttcgatcccgcttagctcc -3'
Agrobacterium fabrum str. C58	Proteobacteria	Alphaproteobacteria	Ala	chrcircular.trna22	TGC	87.9	5'- ggggctgtagctcagct-ggg--agagcacctgctttgcaagcagggg-gtcagcggttcgatcccgctcagctcc -3'
Amycolatopsis mediterranei U32	Terrabacteria group	Actinobacteria	Ala	chr.trna42	CGC	79.3	5'- ggggctgtagcgcagtt-ggt--agcgcgtctcgttcgcatcgagaag-gtcaggggttcgattcccctcagctcc -3'
Amycolatopsis mediterranei U32	Terrabacteria group	Actinobacteria	Ala	chr.trna50	GGC	79.1	5'- ggggctatggcgcagct-ggt--agcgcacctcactggcagtgagggg-gtcaggggttcgagtccccttagctcc -3'
Amycolatopsis mediterranei U32	Terrabacteria group	Actinobacteria	Ala	chr.trna2	TGC	85.3	5'- ggggctgtagctcaatt-ggt--agagcaccgcctttgcaaggcgggg-gtcaggggttcgattcccctcagctcc -3'
Aquifex aeolicus VF5	Aquificae	Aquificae	Ala	chr.trna21	GGC	76.7	5'- ggggcggtagctcagct-ggg--agagcgccgatatggcatgtcggag-gtcgggggttcgagtcccctccgctcc -3'
Aquifex aeolicus VF5	Aquificae	Aquificae	Ala	chr.trna12	TGC	85.2	5'- gggggtgtagctcagct-ggg--agagcgcctgctttgcaagcaggag-gtcgtgggttcgagtcccaccacctcc -3'
Bacillus anthracis str. Ames	Terrabacteria group	Firmicutes	Ala	chr.trna16	TGC	77.8	5'- ggggccttagctcagct-ggg--agagcgcctgccttgcacgcaggag-gtcagcggttcgatcccgctaggctcc -3'
Bacillus anthracis str. Sterne	Terrabacteria group	Firmicutes	Ala	chr.trna15	TGC	77.8	5'- ggggccttagctcagct-ggg--agagcgcctgccttgcacgcaggag-gtcagcggttcgatcccgctaggctcc -3'
Bacillus cereus ATCC 14579	Terrabacteria group	Firmicutes	Ala	chr.trna25	TGC	77.8	5'- ggggccttagctcagct-ggg--agagcgcctgccttgcacgcaggag-gtcagcggttcgatcccgctaggctcc -3'
Bacillus subtilis subsp. subtilis str. 168	Terrabacteria group	Firmicutes	Ala	chr.trna63	GGC	70.6	5'- ggggccatagctcagct-ggg--agagcgctacgctggcagcgtagag-gtcaggggttcgagcccccttggctcc -3'
Bacillus subtilis subsp. subtilis str. 168	Terrabacteria group	Firmicutes	Ala	chr.trna72	TGC	76.6	5'- ggggccttagctcagct-ggg--agagcgcctgctttgcacgcaggag-gtcagcggttcgatcccgctaggctcc -3'
Bacillus thuringiensis serovar konkukian str. 97-27	Terrabacteria group	Firmicutes	Ala	chr.trna25	TGC	77.8	5'- ggggccttagctcagct-ggg--agagcgcctgccttgcacgcaggag-gtcagcggttcgatcccgctaggctcc -3'
Bacteroides thetaiotaomicron VPI-5482	FCB group	Bacteroidetes/Chlorobi group	Ala	chr.trna18	GGC	63.8	5'- ggggcgttagctcatct-ggct-agagcgcgacactggcagtgtcgag-gtgatcggttcgagtccgatacgctcc -3'
Bacteroides thetaiotaomicron VPI-5482	FCB group	Bacteroidetes/Chlorobi group	Ala	chr.trna31	TGC	78.6	5'- gggggattagctcagct-ggct-agagcatctgccttgcacgcagagg-gtcaacggttcgaatccgttattctcc -3'
Bifidobacterium bifidum PRL2010	Terrabacteria group	Actinobacteria	Ala	chr.trna18	CGC	68.1	5'- ggggctgtagctcagtt-ggt--agagcgcttcgttcgcatcgaagag-gtcgtggtttcgattaccatcagctcc -3'
Bifidobacterium bifidum PRL2010	Terrabacteria group	Actinobacteria	Ala	chr.trna14	GGC	76.3	5'- ggggctatggcgcagct-ggt--agcgcatctccatggcatggagagg-gtcaggggttcgaatccccttagctcc -3'
Bifidobacterium bifidum PRL2010	Terrabacteria group	Actinobacteria	Ala	chr.trna52	TGC	84	5'- ggggctatagcgcagct-ggt--agcgcatctgctttgcaagcagagg-gtcgccggttcgaacccggctagctcc -3'
Bifidobacterium longum NCC2705	Terrabacteria group	Actinobacteria	Ala	chr.trna23	CGC	69.4	5'- ggggctgtagctcagtt-ggt--agagcgcttcgttcgcatcgaagag-gtcgcggtttcgactaccgtcagctcc -3'
Bifidobacterium longum NCC2705	Terrabacteria group	Actinobacteria	Ala	chr.trna10	GGC	78	5'- ggggctatagcgcagct-ggt--agcgcatctccatggcatggagagg-gtcgggggttcgaatccccctagctcc -3'
Bifidobacterium longum NCC2705	Terrabacteria group	Actinobacteria	Ala	chr.trna22	TGC	84	5'- ggggctatagcgcagct-ggt--agcgcatctgctttgcaagcagagg-gtcgccggttcgaacccggctagctcc -3'
Bordetella pertussis 137	Proteobacteria	Betaproteobacteria	Ala	chr.trna35	CGC	77.6	5'- ggggcggtagctcagct-ggg--agagcgtcgcgttcgcaatgcgaag-gtcgggagttcgatcctcctccgctcc -3'
Bordetella pertussis 137	Proteobacteria	Betaproteobacteria	Ala	chr.trna44	GGC	79.6	5'- gggggtatagctcagct-ggg--agagcgcttgcatggcatgcaagag-gtcagcggttcgatcccgcttacctcc -3'
Bordetella pertussis 137	Proteobacteria	Betaproteobacteria	Ala	chr.trna17	TGC	80.1	5'- gggggtgtagctcagct-ggg--agagcgcctgctttgcaagcaggat-gtcatcggttcgatcccgttcacctcc -3'
Borrelia burgdorferi B31	Spirochaetes	Spirochaetia	Ala	NZ_CP009656.1.trna31	TGC	86	5'- gggggtttagctcagtt-ggct-agagcatcggctttgcaagccgagg-gtcaagggttcgagtcccttaacctcc -3'
Bradyrhizobium diazoefficiens USDA 110 USDA110	Proteobacteria	Alphaproteobacteria	Ala	chr.trna1	CGC	76.3	5'- ggggccatagctcagct-ggg--agagcgcgtcgttcgcaatgacgag-gtcggcggttcgatcccgcctggctcc -3'
Bradyrhizobium diazoefficiens USDA 110 USDA110	Proteobacteria	Alphaproteobacteria	Ala	chr.trna46	GGC	79.8	5'- ggggccatagctcagct-ggg--agagcgcttgcatggcatgcaagag-gtcggcggttcgatcccgcctggctcc -3'
Bradyrhizobium diazoefficiens USDA 110 USDA110	Proteobacteria	Alphaproteobacteria	Ala	chr.trna6	TGC	77.6	5'- ggggccatagctcagct-ggg--agagcgcgtgctttgcaagcatgag-gtcgtcggttcgatcccgtctggctcc -3'
Buchnera aphidicola str. APS Acyrthosiphon pisum	Proteobacteria	Gammaproteobacteria	Ala	chr.trna1	GGC	70.1	5'- ggggctatagctcattt-ggt--agagcgcttgcatggcatgcaagat-gtcagcggttcgattccgcttagctcc -3'
Buchnera aphidicola str. APS Acyrthosiphon pisum	Proteobacteria	Gammaproteobacteria	Ala	chr.trna3	TGC	77.4	5'- ggggctatagctcagct-ggg--agagcgcctgccttgcacgcaggag-gtcagcggttcaatcccgcttagctcc -3'
Burkholderia pseudomallei K96243	Proteobacteria	Betaproteobacteria	Ala	chrI.trna9	CGC	77.6	5'- ggggcggtagctcagct-ggg--agagcgtcgcgttcgcaatgcgaag-gtcgggagttcgatcctcctccgctcc -3'
Burkholderia pseudomallei K96243	Proteobacteria	Betaproteobacteria	Ala	chrI.trna25	GGC	79.6	5'- gggggtatagctcagct-ggg--agagcgcttgcatggcatgcaagag-gtcagcggttcgatcccgcttacctcc -3'
Burkholderia pseudomallei K96243	Proteobacteria	Betaproteobacteria	Ala	chrI.trna11	TGC	81.9	5'- gggggcatagctcagct-ggg--agagcacctgctttgcaagcagggg-gtcgtcggttcgatcccgtctgcctcc -3'
Campylobacter jejuni subsp. jejuni NCTC 11168 ATCC 700819	Proteobacteria	delta/epsilon subdivisions	Ala	chr.trna24	GGC	77.3	5'- ggggcattagctcagct-ggg--agagcacaacgctggcagcgttggg-gtcagcggttcgaacccgctatgctcc -3'
Campylobacter jejuni subsp. jejuni NCTC 11168 ATCC 700819	Proteobacteria	delta/epsilon subdivisions	Ala	chr.trna12	TGC	84.7	5'- ggggaattagctcagct-ggg--agagcgcctgctttgcacgcaggag-gtcagcggttcgatcccgctattctcc -3'
Caulobacter crescentus CB15	Proteobacteria	Alphaproteobacteria	Ala	chr.trna27	CGC	84.1	5'- ggggccgtagctcagat-ggt--agagcgcctcgttcgcaatgaggag-gtcaggggttcgattcccctcggctcc -3'
Caulobacter crescentus CB15	Proteobacteria	Alphaproteobacteria	Ala	chr.trna26	GGC	85.1	5'- ggggctatagctcagct-ggt--agagcgcttgaatggcattcaagag-gtcagcggttcgactccgcttagctcc -3'
Caulobacter crescentus CB15	Proteobacteria	Alphaproteobacteria	Ala	chr.trna30	TGC	88.2	5'- ggggccatagctcagtt-ggt--agagcgcctgctttgcaagcaggat-gtcgtcggttcgaatccgtctggctcc -3'
Chlamydia trachomatis 434/Bu	PVC group	Chlamydiae	Ala	chr.trna37	GGC	68.2	5'- ggggtattagctcagtt-ggt--agagcgcaacaatggcattgttgag-gtcagcggttcgatcccgctatgctcc -3'
Chlamydia trachomatis 434/Bu	PVC group	Chlamydiae	Ala	chr.trna26	TGC	77.8	5'- ggggacttagcttagtt-ggt--agagcatctgatttgcattcagaag-gtcaggagttcgaatctcctagtctcc -3'
Chlamydia trachomatis D/UW-3/CX	PVC group	Chlamydiae	Ala	chr.trna21	GGC	68.2	5'- ggggtattagctcagtt-ggt--agagcgcaacaatggcattgttgag-gtcagcggttcgatcccgctatgctcc -3'
Chlamydia trachomatis D/UW-3/CX	PVC group	Chlamydiae	Ala	chr.trna34	TGC	77.8	5'- ggggacttagcttagtt-ggt--agagcatctgatttgcattcagaag-gtcaggagttcgaatctcctagtctcc -3'
Chloroflexus aurantiacus J-10-fl	Terrabacteria group	Chloroflexi	Ala	chr.1.trna29	CGC	82.2	5'- gggggtgtagctcagtt-gga--agagcgcgacaatcgcactgtcgag-gtcaggggttcgaatcccctcacctcc -3'
Chloroflexus aurantiacus J-10-fl	Terrabacteria group	Chloroflexi	Ala	chr.1.trna30	GGC	83.3	5'- ggggccatagctcagtt-gga--agagcgcaacactggcagtgttgag-gtcaggggttcgaatccccttggctcc -3'
Chloroflexus aurantiacus J-10-fl	Terrabacteria group	Chloroflexi	Ala	chr.1.trna19	TGC	93.4	5'- ggggcgatagctcagtt-ggt--agagcgtctgctttgcacgcagaag-gtcaggggttcgaatccccttcgctcc -3'
Clostridium acetobutylicum ATCC 824	Terrabacteria group	Firmicutes	Ala	chr.trna2	TGC	84.7	5'- gggggattagctcagct-ggg--agagcacctgccttgcacgcagggg-gtcaagagttcgaatctcttattctcc -3'
Clostridium botulinum A str. Hall	Terrabacteria group	Firmicutes	Ala	chr.trna19	TGC	88.1	5'- gggggtatagctcagtt-ggg--agagcacctgccttgcaagcagggg-gtcaggagttcgaatctccttatctcc -3'
Corynebacterium glutamicum ATCC 13032	Terrabacteria group	Actinobacteria	Ala	chr.trna42	GGC	80.1	5'- ggggctatggcgcagct-ggt--agcgcaccacactggcagtgtgggg-gtcacgggttcgaatcccgttagctcc -3'
Corynebacterium glutamicum ATCC 13032	Terrabacteria group	Actinobacteria	Ala	chr.trna2	TGC	81.9	5'- ggggcattagctcagtt-ggt--agagcacctgctttgcaagcaggat-gtcaggagttcgattctcctatgctcc -3'
Coxiella burnetii RSA 493	Proteobacteria	Gammaproteobacteria	Ala	chr.trna41	GGC	71.2	5'- ggggctatagctcagct-ggg--agagcgcttgcatggcatgcaagag-gtcagcggttcgatcccgcttagctcc -3'
Coxiella burnetii RSA 493	Proteobacteria	Gammaproteobacteria	Ala	chr.trna3	TGC	90.1	5'- ggggccatagctcagtt-ggg--agagcatctgccttgcaagcagagg-gtcggcggttcgactccgcctggctcc -3'
Deinococcus radiodurans R1	Terrabacteria group	Deinococcus-Thermus	Ala	chr1.trna30	CGC	74.2	5'- ggggtcgtagctcagct-ggg--agagcgcgtcgttcgcaatgacgag-gtcaggggttcgatccccctcgactcc -3'
Deinococcus radiodurans R1	Terrabacteria group	Deinococcus-Thermus	Ala	chr1.trna44	GGC	84.4	5'- ggggctgtggcgcagtt-ggg--agcgcgtctgaatggcattcagaag-gtcaggggttcgaatcccctcagctcc -3'
Deinococcus radiodurans R1	Terrabacteria group	Deinococcus-Thermus	Ala	chr1.trna6	TGC	84.7	5'- gggggcttagctcagc--ggg--ggagcatccgctttgcaagcggagg-gtctagggttcgaatccctaagcctcc -3'
Desulfovibrio vulgaris str. Hildenborough	Proteobacteria	delta/epsilon subdivisions	Ala	chr.trna25	CGC	77.3	5'- ggggatgtagctcagct-ggg--agagcgcagcgttcgcaatgctgaa-gtcaggggttcaatccccctcatctcc -3'
Desulfovibrio vulgaris str. Hildenborough	Proteobacteria	delta/epsilon subdivisions	Ala	chr.trna1	GGC	80.7	5'- ggggctgtagctcagtt-ggg--agagcgcttgaatggcattcaagag-gtcaggagttcaattctcctcagctcc -3'
Desulfovibrio vulgaris str. Hildenborough	Proteobacteria	delta/epsilon subdivisions	Ala	chr.trna4	TGC	85.7	5'- gggggcgtagctcagct-ggg--agagcacctgccttgcacgcagggg-gtcaacggttcaatcccgttcgcctcc -3'
Dictyoglomus turgidum DSM 6724	Dictyoglomi	Dictyoglomia	Ala	chr.trna46	CGC	85	5'- gggggcgtagctcagc--ggg--ggagcgcttgcttcgcatgcaagag-gtcgtgggttcaaatcccatcgcctcc -3'
Dictyoglomus turgidum DSM 6724	Dictyoglomi	Dictyoglomia	Ala	chr.trna10	GGC	78.4	5'- ggggctgtggcgcaga--ggg--ggcgcgcttccatggcacggaagag-gtcgggggttcaagtccccccagctcc -3'
Dictyoglomus turgidum DSM 6724	Dictyoglomi	Dictyoglomia	Ala	chr.trna43	TGC	90.7	5'- ggggctgtagctcagtt-ggg--agagcacctgctttgcacgcagggg-gtcaccggttcaagtccggtcagctcc -3'
Enterobacter cloacae subsp. cloacae ATCC 13047	Proteobacteria	Gammaproteobacteria	Ala	chr.trna66	GGC	79.4	5'- ggggctatagctcagct-ggg--agagcgcttgcatggcatgcaagag-gtcagcggttcgatcccgcttagctcc -3'
Enterobacter cloacae subsp. cloacae ATCC 13047	Proteobacteria	Gammaproteobacteria	Ala	chr.trna12	TGC	82	5'- ggggctatagctcagct-ggg--agagcgcctgctttgcacgcaggag-gtctgcggttcgatcccgcatagctcc -3'
Enterococcus faecalis V583	Terrabacteria group	Firmicutes	Ala	chr.trna31	TGC	76.6	5'- ggggccttagctcagct-ggg--agagcgcctgctttgcacgcaggag-gtcagcggttcgatcccgctaggctcc -3'
Escherichia coli IAI39	Proteobacteria	Gammaproteobacteria	Ala	chr.trna67	GGC	79.4	5'- ggggctatagctcagct-ggg--agagcgcttgcatggcatgcaagag-gtcagcggttcgatcccgcttagctcc -3'
Escherichia coli IAI39	Proteobacteria	Gammaproteobacteria	Ala	chr.trna46	TGC	82	5'- ggggctatagctcagct-ggg--agagcgcctgctttgcacgcaggag-gtctgcggttcgatcccgcatagctcc -3'
Escherichia coli str. K-12 substr. MG1655	Proteobacteria	Gammaproteobacteria	Ala	chr.trna14	GGC	79.4	5'- ggggctatagctcagct-ggg--agagcgcttgcatggcatgcaagag-gtcagcggttcgatcccgcttagctcc -3'
Escherichia coli str. K-12 substr. MG1655	Proteobacteria	Gammaproteobacteria	Ala	chr.trna2	TGC	82	5'- ggggctatagctcagct-ggg--agagcgcctgctttgcacgcaggag-gtctgcggttcgatcccgcatagctcc -3'
Escherichia coli O104_H4 str. 2011C-3493	Proteobacteria	Gammaproteobacteria	Ala	chr.trna13	GGC	79.4	5'- ggggctatagctcagct-ggg--agagcgcttgcatggcatgcaagag-gtcagcggttcgatcccgcttagctcc -3'
Escherichia coli O104_H4 str. 2011C-3493	Proteobacteria	Gammaproteobacteria	Ala	chr.trna3	TGC	82	5'- ggggctatagctcagct-ggg--agagcgcctgctttgcacgcaggag-gtctgcggttcgatcccgcatagctcc -3'
Escherichia coli O157_H7 str. Sakai Sakai substr. RIMD 0509952	Proteobacteria	Gammaproteobacteria	Ala	chr.trna79	GGC	79.4	5'- ggggctatagctcagct-ggg--agagcgcttgcatggcatgcaagag-gtcagcggttcgatcccgcttagctcc -3'
Escherichia coli O157_H7 str. Sakai Sakai substr. RIMD 0509952	Proteobacteria	Gammaproteobacteria	Ala	chr.trna2	TGC	82	5'- ggggctatagctcagct-ggg--agagcgcctgctttgcacgcaggag-gtctgcggttcgatcccgcatagctcc -3'
Escherichia coli O83_H1 str. NRG 857C	Proteobacteria	Gammaproteobacteria	Ala	chr.trna65	GGC	79.4	5'- ggggctatagctcagct-ggg--agagcgcttgcatggcatgcaagag-gtcagcggttcgatcccgcttagctcc -3'
Escherichia coli O83_H1 str. NRG 857C	Proteobacteria	Gammaproteobacteria	Ala	chr.trna2	TGC	82	5'- ggggctatagctcagct-ggg--agagcgcctgctttgcacgcaggag-gtctgcggttcgatcccgcatagctcc -3'
Escherichia coli UMN026	Proteobacteria	Gammaproteobacteria	Ala	chr.trna69	GGC	79.4	5'- ggggctatagctcagct-ggg--agagcgcttgcatggcatgcaagag-gtcagcggttcgatcccgcttagctcc -3'
Escherichia coli UMN026	Proteobacteria	Gammaproteobacteria	Ala	chr.trna2	TGC	82	5'- ggggctatagctcagct-ggg--agagcgcctgctttgcacgcaggag-gtctgcggttcgatcccgcatagctcc -3'
Flavobacterium psychrophilum JIP02/86	FCB group	Bacteroidetes/Chlorobi group	Ala	chr.trna21	GGC	65.4	5'- gggggattagctcattt-ggct-agagcgcttgcctggcaggcaagag-gtggtcggttcgaatccgatattctcc -3'
Flavobacterium psychrophilum JIP02/86	FCB group	Bacteroidetes/Chlorobi group	Ala	chr.trna14	TGC	78.3	5'- gggggattagctcagct-ggct-agagcgcctgccttgcacgcaggag-gtcaacggttcgactccgttattctcc -3'
Francisella tularensis subsp. tularensis SCHU S4	Proteobacteria	Gammaproteobacteria	Ala	chr.trna24	TGC	84.8	5'- ggggccatagctcagct-ggg--agagcacctgctttgcacgcagggg-gtcagcggttcgatcccgcttggctcc -3'
Fusobacterium nucleatum subsp. nucleatum ATCC 25586	Fusobacteria	Fusobacteriia	Ala	chr.trna14	TGC	82.7	5'- ggggatatagctcagtttggg--agagcgacgcacttgcactgcgtag-gtcagcggttcgatcccgcttatctcc -3'
Geobacter sulfurreducens PCA	Proteobacteria	delta/epsilon subdivisions	Ala	chr.trna49	CGC	83.1	5'- ggggacgtagctcagct-ggg--agagcgatgcgttcgcaacgcatag-gtcgagggttcgatccccttcgtctcc -3'
Geobacter sulfurreducens PCA	Proteobacteria	delta/epsilon subdivisions	Ala	chr.trna14	GGC	77	5'- ggggctgtagctcagct-ggg--agagcgcttgaatggcattcaagag-gtcgtcagttcgatcctgatcagctcc -3'
Geobacter sulfurreducens PCA	Proteobacteria	delta/epsilon subdivisions	Ala	chr.trna12	TGC	82.9	5'- gggggtgtagctcagct-ggg--agagcgcctgccttgcacgcaggag-gtcatcggttcgaacccgttcacctcc -3'
Gloeobacter violaceus PCC 7421	Terrabacteria group	Cyanobacteria/Melainabacteria group	Ala	chr.trna12	CGC	79.6	5'- ggggagttagctcagtt-ggt--agagcgcagcaatcgcactgctgag-gtcaggggttcgaatcccctactctcc -3'
Gloeobacter violaceus PCC 7421	Terrabacteria group	Cyanobacteria/Melainabacteria group	Ala	chr.trna13	GGC	76.2	5'- ggggctatagctcagct-ggt--agagcgccgcaatggcattgcggag-gtcagcggttcgagcccgcttagctcc -3'
Gloeobacter violaceus PCC 7421	Terrabacteria group	Cyanobacteria/Melainabacteria group	Ala	chr.trna34	TGC	90.1	5'- gggggcatagctcagct-ggt--agagcgcctgctttgcacgcaggag-gtcagcggttcgaacccgcttgcctcc -3'
Haemophilus influenzae Rd KW20	Proteobacteria	Gammaproteobacteria	Ala	chr.trna49	GGC	79.9	5'- ggggatatagctcagtt-ggg--agagcgcttgaatggcattcaagag-gtcgtcggttcgatcccgattatctcc -3'
Haemophilus influenzae Rd KW20	Proteobacteria	Gammaproteobacteria	Ala	chr.trna15	TGC	86.6	5'- ggggatatagctcagct-ggg--agagcgcctgccttgcacgcaggag-gtcagcggttcgatcccgcttatctcc -3'
Helicobacter pylori 26695	Proteobacteria	delta/epsilon subdivisions	Ala	chr.trna29	GGC	76.3	5'- ggggtgttagctcagct-ggg--agagcgcaacgctggcagcgttgag-gtcaggggttcgaaccccctacactcc -3'
Helicobacter pylori 26695	Proteobacteria	delta/epsilon subdivisions	Ala	chr.trna28	TGC	84.7	5'- ggggaattagctcagct-ggg--agagcgcctgctttgcacgcaggag-gtcagcggttcgatcccgctattctcc -3'
Ketogulonicigenium vulgare WSH-001	Proteobacteria	Alphaproteobacteria	Ala	chr.trna5	CGC	77.7	5'- ggggccgtagctcagtt-ggg--agagcgcgtcgttcgcaatgacgag-gtcaggggttcgatccccctcggctcc -3'
Ketogulonicigenium vulgare WSH-001	Proteobacteria	Alphaproteobacteria	Ala	chr.trna39	GGC	79.6	5'- ggggccttagctcagct-ggg--agagcgcttgcatggcatgcaagag-gtcaggggttcgatccccctaggctcc -3'
Ketogulonicigenium vulgare WSH-001	Proteobacteria	Alphaproteobacteria	Ala	chr.trna20	TGC	84.1	5'- ggggccttagctcagct-ggg--agagcatctgctttgcaagcagagg-gtcatcggttcgatcccgataggctcc -3'
Klebsiella pneumoniae subsp. pneumoniae HS11286	Proteobacteria	Gammaproteobacteria	Ala	chr.trna67	GGC	79.4	5'- ggggctatagctcagct-ggg--agagcgcttgcatggcatgcaagag-gtcagcggttcgatcccgcttagctcc -3'
Klebsiella pneumoniae subsp. pneumoniae HS11286	Proteobacteria	Gammaproteobacteria	Ala	chr.trna11	TGC	82	5'- ggggctatagctcagct-ggg--agagcgcctgctttgcacgcaggag-gtctgcggttcgatcccgcatagctcc -3'
Lactobacillus acidophilus NCFM	Terrabacteria group	Firmicutes	Ala	chr.trna8	TGC	73.2	5'- gggggcttagctcagtt-ggg--agagcacctgctttgcacgcaggag-gtcatcggttcgaacccgttagcctcc -3'
Lactococcus lactis subsp. lactis Il1403 IL1403	Terrabacteria group	Firmicutes	Ala	chr.trna15	TGC	76.6	5'- ggggccttagctcagct-ggg--agagcgcctgctttgcacgcaggag-gtcagcggttcgatcccgctaggctcc -3'
Lactobacillus plantarum WCFS1	Terrabacteria group	Firmicutes	Ala	chr.trna39	CGC	76.7	5'- gggcccttagctcagtt-ggg--agagcgcctgcttcgcatgcaggag-gtcgtcggttcaaatccggtagggtcc -3'
Lactobacillus plantarum WCFS1	Terrabacteria group	Firmicutes	Ala	chr.trna19	TGC	78.3	5'- ggggaattagctcagct-ggg--agagcacctgctttgcaagcagggg-gtcagcggttcgatcccgctattctcc -3'
Lactobacillus salivarius UCC118	Terrabacteria group	Firmicutes	Ala	chr.1.trna14	TGC	76.6	5'- ggggccttagctcagct-ggg--agagcgcctgctttgcacgcaggag-gtcagcggttcgatcccgctaggctcc -3'
Leptospira interrogans serovar Lai str. 56601	Spirochaetes	Spirochaetia	Ala	chrI.trna6	GGC	75	5'- ggggacgtagctcagtt-ggg--agagcatttgaatggcattcaaaag-gtcgggggttcgattcccctcgtctcc -3'
Leptospira interrogans serovar Lai str. 56601	Spirochaetes	Spirochaetia	Ala	chrI.trna22	TGC	75.1	5'- ggggctttagctcagct-ggg--agagcatctgatttgcattcagaag-gtcgtcggttcgatcccgacaagctcc -3'
Listeria monocytogenes EGD	Terrabacteria group	Firmicutes	Ala	chrI.trna54	TGC	76.6	5'- ggggccttagctcagct-ggg--agagcgcctgctttgcacgcaggag-gtcagcggttcgatcccgctaggctcc -3'
Mesoplasma florum L1 ATCC 33453	Terrabacteria group	Tenericutes	Ala	chr.trna15	TGC	84.5	5'- gggcccttagctcagct-ggg--agagcacctgccttgcacgcagggg-gtcgtcggttcgatcccgatagggtcc -3'
Moorella thermoacetica ATCC 39073	Terrabacteria group	Firmicutes	Ala	chr.trna12	CGC	85.2	5'- gggcgtgtagctcagtt-ggg--agagcgctagaatcgcactctagag-gccaggggttcgaatcccctcacgtcc -3'
Moorella thermoacetica ATCC 39073	Terrabacteria group	Firmicutes	Ala	chr.trna14	GGC	83.4	5'- ggggctatagctcagtt-ggg--agagcgcttgaatggcattcaagag-gtcaggggttcgactccccttagctcc -3'
Moorella thermoacetica ATCC 39073	Terrabacteria group	Firmicutes	Ala	chr.trna10	TGC	86.6	5'- gggggtgtagctcagct-ggg--agagcacctgctttgcacgcagggg-gtcagcggttcgaatccgctcatctcc -3'
Mycobacterium bovis ATCC BAA-935	Terrabacteria group	Actinobacteria	Ala	chr.trna11	CGC	87.3	5'- ggggctatggcgcagtt-ggt--agcgcgactcgttcgcatcgagtag-gtcaggggttcgaatccccttagctcc -3'
Mycobacterium bovis ATCC BAA-935	Terrabacteria group	Actinobacteria	Ala	chr.trna31	GGC	78.5	5'- ggggctatggcgcagct-ggt--agcgcaccacactggcagtgtgggg-gtcaggggttcgagtccccttagctcc -3'
Mycobacterium bovis ATCC BAA-935	Terrabacteria group	Actinobacteria	Ala	chr.trna2	TGC	85.6	5'- ggggccttagctcagtt-ggt--agagcactgcctttgcaaggcaggg-gtcaggggttcgagtcccctaggctcc -3'
Mycobacterium leprae Br4923	Terrabacteria group	Actinobacteria	Ala	chr.trna7	CGC	77.7	5'- ggggctatggcgcagtt-ggt--agcgcgactcgttcgcatcgagtag-gtcaggggttcgattccccttagctcc -3'
Mycobacterium leprae Br4923	Terrabacteria group	Actinobacteria	Ala	chr.trna31	GGC	78.5	5'- ggggctatggcgcagct-ggt--agcgcaccacactggcagtgtgggg-gtcaggggttcgagtccccttagctcc -3'
Mycobacterium leprae Br4923	Terrabacteria group	Actinobacteria	Ala	chr.trna2	TGC	81.2	5'- ggggccttagctcagtc-ggt--agagcactgcctttgcaaggcagat-gtcaggggttcgattcccctaggctcc -3'
Mycoplasma mycoides subsp. mycoides SC str. PG1	Terrabacteria group	Tenericutes	Ala	chr.trna7	TGC	85.4	5'- gggcccttagctcagct-ggg--agagcacctgccttgcacgcagggg-gtcgacggttcgatcccgttagggtcc -3'
Mycobacterium smegmatis str. MC2 155	Terrabacteria group	Actinobacteria	Ala	chr.trna33	CGC	77.7	5'- ggggctatggcgcagtt-ggt--agcgcgactcgttcgcatcgagtag-gtcaggggttcgattccccttagctcc -3'
Mycobacterium smegmatis str. MC2 155	Terrabacteria group	Actinobacteria	Ala	chr.trna9	GGC	79.7	5'- ggggctatggcgcagtt-ggt--agcgcaccacactggcagtgtgggg-gtcaggggttcgaatccccttagctcc -3'
Mycobacterium smegmatis str. MC2 155	Terrabacteria group	Actinobacteria	Ala	chr.trna2	TGC	81.2	5'- ggggccttagctcagtt-ggt--agagcgctgcctttgcaaggcagat-gtcaggagttcgaatctcctaggctcc -3'
Mycobacterium tuberculosis H37Rv	Terrabacteria group	Actinobacteria	Ala	chr.trna11	CGC	87.3	5'- ggggctatggcgcagtt-ggt--agcgcgactcgttcgcatcgagtag-gtcaggggttcgaatccccttagctcc -3'
Mycobacterium tuberculosis H37Rv	Terrabacteria group	Actinobacteria	Ala	chr.trna31	GGC	78.5	5'- ggggctatggcgcagct-ggt--agcgcaccacactggcagtgtgggg-gtcaggggttcgagtccccttagctcc -3'
Mycobacterium tuberculosis H37Rv	Terrabacteria group	Actinobacteria	Ala	chr.trna2	TGC	85.6	5'- ggggccttagctcagtt-ggt--agagcactgcctttgcaaggcaggg-gtcaggggttcgagtcccctaggctcc -3'
Neisseria gonorrhoeae FA 1090	Proteobacteria	Betaproteobacteria	Ala	chr.trna20	GGC	83.8	5'- gggggtatagctcagtt-ggt--agagcgcttgcatggcatgcaagag-gtcagcggttcgatcccgcttacctcc -3'
Neisseria gonorrhoeae FA 1090	Proteobacteria	Betaproteobacteria	Ala	chr.trna51	TGC	76.7	5'- gggggcatagctcaagttggt--agagcacctgctttgcaagcagggg-gtcatcggttcgatcccgtttgcctcc -3'
Neisseria gonorrhoeae FA 1090	Proteobacteria	Betaproteobacteria	Ala	chr.trna28	TGC	85.1	5'- gggggcatagctcagtt-ggt--agagcacctgctttgcaagcagggg-gtcatcggttcgatcccgtttgcctcc -3'
Neisseria meningitidis MC58	Proteobacteria	Betaproteobacteria	Ala	chr.trna57	GGC	83.8	5'- gggggtatagctcagtt-ggt--agagcgcttgcatggcatgcaagag-gtcagcggttcgatcccgcttacctcc -3'
Neisseria meningitidis MC58	Proteobacteria	Betaproteobacteria	Ala	chr.trna12	TGC	85.1	5'- gggggcatagctcagtt-ggt--agagcacctgctttgcaagcagggg-gtcatcggttcgatcccgtttgcctcc -3'
Prochlorococcus marinus subsp. marinus str. CCMP1375 SS120	Terrabacteria group	Cyanobacteria/Melainabacteria group	Ala	chr.trna26	GGC	80.2	5'- ggggccatagctcagtt-ggt--agagcacctgcatggcatgcagggg-gtcagcggttcgaatccgcttggctcc -3'
Prochlorococcus marinus subsp. marinus str. CCMP1375 SS120	Terrabacteria group	Cyanobacteria/Melainabacteria group	Ala	chr.trna3	TGC	85.5	5'- gggggtatagctcagtt-ggt--agagcgcctgctttgcaagcaggat-gtcagcggttcgagtccgcttacctcc -3'
Pseudomonas aeruginosa PAO1	Proteobacteria	Gammaproteobacteria	Ala	chr.trna44	GGC	80.4	5'- ggggctatagctcagct-ggg--agagcgcttgcatggcatgcaagag-gtcgacggttcgatcccgtctagctcc -3'
Pseudomonas aeruginosa PAO1	Proteobacteria	Gammaproteobacteria	Ala	chr.trna25	TGC	83.1	5'- ggggccatagctcagct-ggg--agagcgcctgctttgcacgcaggag-gtcaggagttcgatcctccttggctcc -3'
Rhodospirillum rubrum ATCC 11170	Proteobacteria	Alphaproteobacteria	Ala	chr.trna30	CGC	83.2	5'- ggggccgtagctcagtt-ggg--agagcgcagcaatcgcactgctgag-gtcaggggttcgattcccctcggctcc -3'
Rhodospirillum rubrum ATCC 11170	Proteobacteria	Alphaproteobacteria	Ala	chr.trna6	GGC	75.8	5'- ggggctgtagctcagtt-ggg--agagcgcttgaatggcattcaagag-gtcaggggttcgattcccctctgctcc -3'
Rhodospirillum rubrum ATCC 11170	Proteobacteria	Alphaproteobacteria	Ala	chr.trna12	TGC	77	5'- ggggccgtagctcagtt-ggg--agagcgctagctttgcaagcttgag-gtcgtcggttcgatcccgtccggctcc -3'
Rhodobacter sphaeroides 2.4.1	Proteobacteria	Alphaproteobacteria	Ala	chr2.trna9	CGC	73.8	5'- ggggtcgtagctcagtt-ggg--agagcgcgtcgttcgcaatgacgag-gtcaggggttcgatccccctcggctcc -3'
Rhodobacter sphaeroides 2.4.1	Proteobacteria	Alphaproteobacteria	Ala	chr1.trna20	GGC	76.8	5'- ggggtcatagctcagtt-ggg--agagcgcttgaatggcattcaagag-gtcggcggttcgatcccgcctggctcc -3'
Rhodobacter sphaeroides 2.4.1	Proteobacteria	Alphaproteobacteria	Ala	chr1.trna2	TGC	85.8	5'- ggggccttagctcagct-ggg--agagcacctgctttgcaagcagggg-gtcatcggttcgatcccgataggctcc -3'
Rickettsia prowazekii str. Breinl	Proteobacteria	Alphaproteobacteria	Ala	chr.trna2	GGC	76.6	5'- ggggtcatagctcagtt-ggt--agagtatttgaatggcattcaaaag-gttaggggttcgattccccttgactcc -3'
Rickettsia prowazekii str. Breinl	Proteobacteria	Alphaproteobacteria	Ala	chr.trna1	TGC	83	5'- gggggcatagctcagg--ggg--tgagcatctgctttgcacgcagagt-gtcaagggttcgattccctttgcctcc -3'
Salmonella enterica subsp. enterica serovar Typhi str. CT18	Proteobacteria	Gammaproteobacteria	Ala	chr.trna62	GGC	79.4	5'- ggggctatagctcagct-ggg--agagcgcttgcatggcatgcaagag-gtcagcggttcgatcccgcttagctcc -3'
Salmonella enterica subsp. enterica serovar Typhi str. CT18	Proteobacteria	Gammaproteobacteria	Ala	chr.trna36	TGC	82	5'- ggggctatagctcagct-ggg--agagcgcctgctttgcacgcaggag-gtctgcggttcgatcccgcatagctcc -3'
Salmonella enterica subsp. enterica serovar Typhimurium str. LT2	Proteobacteria	Gammaproteobacteria	Ala	chr.trna68	GGC	79.4	5'- ggggctatagctcagct-ggg--agagcgcttgcatggcatgcaagag-gtcagcggttcgatcccgcttagctcc -3'
Salmonella enterica subsp. enterica serovar Typhimurium str. LT2	Proteobacteria	Gammaproteobacteria	Ala	chr.trna2	TGC	82	5'- ggggctatagctcagct-ggg--agagcgcctgctttgcacgcaggag-gtctgcggttcgatcccgcatagctcc -3'
Shewanella oneidensis MR-1	Proteobacteria	Gammaproteobacteria	Ala	chr.trna74	GGC	69.7	5'- gggggtatagctcagct-ggg--agagcgcttgcatggcatgcaagag-gtcgacggttcgatcccgtctagctcc -3'
Shewanella oneidensis MR-1	Proteobacteria	Gammaproteobacteria	Ala	chr.trna76	GGC	80.4	5'- ggggctatagctcagct-ggg--agagcgcttgcatggcatgcaagag-gtcgacggttcgatcccgtctagctcc -3'
Shewanella oneidensis MR-1	Proteobacteria	Gammaproteobacteria	Ala	chr.trna3	TGC	83.2	5'- ggggctatagctcagct-ggg--agagcgcctgccttgcacgcaggag-gtctgcggttcgatcccgcatagctcc -3'
Shigella dysenteriae Sd197	Proteobacteria	Gammaproteobacteria	Ala	chr.trna68	GGC	79.4	5'- ggggctatagctcagct-ggg--agagcgcttgcatggcatgcaagag-gtcagcggttcgatcccgcttagctcc -3'
Shigella dysenteriae Sd197	Proteobacteria	Gammaproteobacteria	Ala	chr.trna2	TGC	82	5'- ggggctatagctcagct-ggg--agagcgcctgctttgcacgcaggag-gtctgcggttcgatcccgcatagctcc -3'
Shigella flexneri 2a str. 301	Proteobacteria	Gammaproteobacteria	Ala	chr.trna74	GGC	79.4	5'- ggggctatagctcagct-ggg--agagcgcttgcatggcatgcaagag-gtcagcggttcgatcccgcttagctcc -3'
Shigella flexneri 2a str. 301	Proteobacteria	Gammaproteobacteria	Ala	chr.trna2	TGC	82	5'- ggggctatagctcagct-ggg--agagcgcctgctttgcacgcaggag-gtctgcggttcgatcccgcatagctcc -3'
Staphylococcus aureus subsp. aureus NCTC 8325	Terrabacteria group	Firmicutes	Ala	chr.trna11	TGC	81	5'- gggggcttagctcagct-ggg--agagcgcctgctttgcacgcaggag-gtcagcggttcgatcccgctagtctcc -3'
Streptococcus pneumoniae R6	Terrabacteria group	Firmicutes	Ala	chr.trna13	TGC	76.6	5'- ggggccttagctcagct-ggg--agagcgcctgctttgcacgcaggag-gtcagcggttcgatcccgctaggctcc -3'
Streptococcus suis BM407	Terrabacteria group	Firmicutes	Ala	chr.trna1	TGC	76.6	5'- ggggccttagctcagct-ggg--agagcgcctgctttgcacgcaggag-gtcagcggttcgatcccgctaggctcc -3'
Thermosynechococcus elongatus BP-1	Terrabacteria group	Cyanobacteria/Melainabacteria group	Ala	chr.trna16	CGC	71.5	5'- ggggagttagctcagtt-ggt--agagcgtcgcgatcgcaccgcgaag-gtcagggattcgagttccctactctcc -3'
Thermosynechococcus elongatus BP-1	Terrabacteria group	Cyanobacteria/Melainabacteria group	Ala	chr.trna10	GGC	80	5'- ggggctatagctcagtt-ggt--agagcacttcaatggcattgaaggg-gtcagcggttcgaatccgcttagctcc -3'
Thermosynechococcus elongatus BP-1	Terrabacteria group	Cyanobacteria/Melainabacteria group	Ala	chr.trna24	TGC	85.5	5'- gggggtatagctcagtt-ggt--agagcacctgctttgcacgcagggg-gtcagcggttcgagtccgcttacctcc -3'
Thermanaerovibrio acidaminovorans DSM 6589	Synergistetes	Synergistia	Ala	chr.1.trna6	CGC	81.9	5'- ggggctgtagcgcaga--ggg--ggcgcgtttccttcgcacggaaaag-gtcgggggttcgagtccccccagctcc -3'
Thermanaerovibrio acidaminovorans DSM 6589	Synergistetes	Synergistia	Ala	chr.1.trna34	GGC	82	5'- ggggctgtggcgcagc--ggg--ggcgcgcttccttggcatggaagag-gtcgggggttcaactccccccagctcc -3'
Thermanaerovibrio acidaminovorans DSM 6589	Synergistetes	Synergistia	Ala	chr.1.trna43	TGC	89.6	5'- ggggatgtagctcagt--ggg--ggagcgcctgccttgcacgcaggaa-gtcggcggttcgaatccgctcatctcc -3'
Thermotoga maritima MSB8	Thermotogae	Thermotogae	Ala	chr.trna4	CGC	84.9	5'- ggggccgtagctcagct-ggg--agagcgctaccttcgcacggtagag-gtcgtgggttcaagtcccatcggctcc -3'
Thermotoga maritima MSB8	Thermotogae	Thermotogae	Ala	chr.trna25	GGC	81.6	5'- ggggccgtagctcagct-ggg--agagcgctaccatggcacggtagag-gtcgtgggttcaagtcccatcggctcc -3'
Thermotoga maritima MSB8	Thermotogae	Thermotogae	Ala	chr.trna3	TGC	92.7	5'- ggggacgtagctcagct-ggg--agagcgcctgctttgcaagcaggag-gtcaggggttcgaatcccctcgtctcc -3'
Thermus thermophilus HB8	Terrabacteria group	Deinococcus-Thermus	Ala	chr1.trna48	CGC	85.8	5'- ggggccgtggcgcagtt-ggg--agcgcgcctgaatcgcactcaggag-gtcaggggttcgaatcccctcggctcc -3'
Thermus thermophilus HB8	Terrabacteria group	Deinococcus-Thermus	Ala	chr1.trna27	GGC	83.8	5'- ggggccgtggcgcagtt-ggg--agcgcgcctcaatggcattgaggag-gtcaggggttcgaatcccctcggctcc -3'
Thermus thermophilus HB8	Terrabacteria group	Deinococcus-Thermus	Ala	chr1.trna13	TGC	87.3	5'- ggggcggtagctcaga--ggg--ggagcacccgccttgcaagcgggag-gtccggggttcaagtccccgccgctcc -3'
Thermodesulfovibrio yellowstonii DSM 11347	Nitrospirae	Nitrospira	Ala	chr.1.trna1	CGC	75.5	5'- gggcggttagctcagct-ggg--agagcgccagaatcgcactctggag-gccaggggttcaaatcccctaccgtcc -3'
Thermodesulfovibrio yellowstonii DSM 11347	Nitrospirae	Nitrospira	Ala	chr.1.trna47	GGC	83.7	5'- ggggctgtagctcagtt-ggg--agagcgcttgaatggcattcaagag-gtcgtgggttcgactcccatcagctcc -3'
Thermodesulfovibrio yellowstonii DSM 11347	Nitrospirae	Nitrospira	Ala	chr.1.trna10	TGC	78.7	5'- gggggtgtagctcagtt-ggg--agagcgcctgctttgcacgcaggag-gtcgtgggttcgaatcccttcacctcc -3'
Vibrio cholerae O1 biovar El Tor str. N16961	Proteobacteria	Gammaproteobacteria	Ala	chrI.trna1	GGC	75.9	5'- ggggctatagctcagct-ggg--agagcgcttgcatggcatgcaagag-gtctgcggttcgatcccgcatagctcc -3'
Vibrio cholerae O1 biovar El Tor str. N16961	Proteobacteria	Gammaproteobacteria	Ala	chrI.trna12	TGC	80.5	5'- ggggttatagctcagct-ggg--agagcgcctgccttgcacgcaggag-gtctgcggttcgatcccgcataactcc -3'
Xanthomonas campestris pv. campestris str. ATCC 33913	Proteobacteria	Gammaproteobacteria	Ala	chr.trna28	CGC	82.4	5'- ggggcggtagctcagct-ggg--agagcgtcgcgttcgcatcgcgaag-gtcgagggttcgatccccttccgctcc -3'
Xanthomonas campestris pv. campestris str. ATCC 33913	Proteobacteria	Gammaproteobacteria	Ala	chr.trna23	GGC	80.9	5'- ggggccatagctcagct-ggg--agagcgcctgcatggcatgcaggag-gtcggcggttcgatcccgcctggctcc -3'
Xanthomonas campestris pv. campestris str. ATCC 33913	Proteobacteria	Gammaproteobacteria	Ala	chr.trna31	TGC	86.7	5'- ggggccttagctcagct-ggg--agagcacctgctttgcaagcagggg-gtcgtcggttcgatcccgacaggctcc -3'
Yersinia enterocolitica subsp. enterocolitica 8081	Proteobacteria	Gammaproteobacteria	Ala	chr.trna77	GGC	80.4	5'- ggggctatagctcagct-ggg--agagcgcttgcatggcatgcaagag-gtcgacggttcgatcccgtctagctcc -3'
Yersinia enterocolitica subsp. enterocolitica 8081	Proteobacteria	Gammaproteobacteria	Ala	chr.trna3	TGC	86.7	5'- ggggctatagctcagct-ggg--agagcgcctgccttgcacgcaggag-gtcagcggttcgatcccgcttagctcc -3'
Yersinia pestis CO92	Proteobacteria	Gammaproteobacteria	Ala	chr.trna20	GGC	80.4	5'- ggggctatagctcagct-ggg--agagcgcttgcatggcatgcaagag-gtcgacggttcgatcccgtctagctcc -3'
Yersinia pestis CO92	Proteobacteria	Gammaproteobacteria	Ala	chr.trna32	TGC	86.7	5'- ggggctatagctcagct-ggg--agagcgcctgccttgcacgcaggag-gtcagcggttcgatcccgcttagctcc -3'

## Sheet: Arg_Bacteria
Species	Group	SubGroup	AA type	tRNA ID(GtRNAdb)	Anticodon	Score(tRNAscan-SE)	Sequence
Agrobacterium fabrum str. C58	Proteobacteria	Alphaproteobacteria	Arg	chrcircular.trna4	ACG	85.1	5'- gcacccgtagctcagct-ggat-agagcaccagactacgaatctgggg-gtcaggagttcgaatctcttcgggtgc -3'
Agrobacterium fabrum str. C58	Proteobacteria	Alphaproteobacteria	Arg	chrcircular.trna19	CCG	82.7	5'- gcacccgtagctcagct-ggat-agagtgttggattccgattccaaag-gtcacaggttcgaatcctgtcgggtgc -3'
Agrobacterium fabrum str. C58	Proteobacteria	Alphaproteobacteria	Arg	chrcircular.trna18	TCT	87.7	5'- ggccccttagctcaact-ggat-agagcaactgccttctaagcagtag-gtcgcaggttcgagtcctgcaggggtc -3'
Amycolatopsis mediterranei U32	Terrabacteria group	Actinobacteria	Arg	chr.trna5	ACG	77.9	5'- gcgcccgtagctcagct-ggat-agagcatctgactacggatcagaag-gtcaggggttcgaatcccttcgggcgc -3'
Amycolatopsis mediterranei U32	Terrabacteria group	Actinobacteria	Arg	chr.trna32	CCG	72.2	5'- gccctcgtagctcagg--ggga-tgagcactgccctccggaggcaggt-gtcgcaggttcgaatcctgccgagggc -3'
Amycolatopsis mediterranei U32	Terrabacteria group	Actinobacteria	Arg	chr.trna40	CCG	78.1	5'- gcccccgtggctcagt--ggga-cgagcagcggcttccgaagccgcag-gtcgcaggttcgactcctgccgggggc -3'
Amycolatopsis mediterranei U32	Terrabacteria group	Actinobacteria	Arg	chr.trna41	CCT	70.1	5'- gccctcgtagctcagg--ggga-tgagcacggctctcctaaagccggt-gtcgcaggttcgaatcctgccgggggc -3'
Amycolatopsis mediterranei U32	Terrabacteria group	Actinobacteria	Arg	chr.trna28	TCT	75.4	5'- gccctcgtagctcagct-ggat-agagcaagagccttctaatctctag-gtcgcaggttcgagtcctgccgggggc -3'
Aquifex aeolicus VF5	Aquificae	Aquificae	Arg	chr.trna26	ACG	80.5	5'- cgggctgtagctcaact-ggat-agagcgcgggactacggatcccgag-gttgcgggttcgactcccgccagcccg -3'
Aquifex aeolicus VF5	Aquificae	Aquificae	Arg	chr.trna37	CCG	73.3	5'- gtgcccgtagctcaggt-ggac-agagcacggggctccggaccccggg-gtcgcgggttcaagtcccgccgggcac -3'
Aquifex aeolicus VF5	Aquificae	Aquificae	Arg	chr.trna42	CCT	82.6	5'- gtgcccgtagctcaggc-ggat-agagcgcgagattcctaatctcgag-gtcgcgggttcgagtcccgccgggcac -3'
Aquifex aeolicus VF5	Aquificae	Aquificae	Arg	chr.trna13	TCT	90.4	5'- gggcccgtagctcagtt-ggat-agagcaggggatttctaatccccag-gtcgggggttcgagtccctccgggccc -3'
Bacillus anthracis str. Ames	Terrabacteria group	Firmicutes	Arg	chr.trna52	ACG	64.7	5'- gcgcccgtagctcaatt-ggat-agagcgtttgactacggatcaagag-gttaggggttcgactcctctcgggcgc -3'
Bacillus anthracis str. Ames	Terrabacteria group	Firmicutes	Arg	chr.trna93	TCT	74.7	5'- gtcccagtagctcagcc-ggat-agagcatacgccttctaagcgtacg-gtcgggagttcgaatctctcctgggac -3'
Bacillus anthracis str. Sterne	Terrabacteria group	Firmicutes	Arg	chr.trna13	ACG	64.7	5'- gcgcccgtagctcaatt-ggat-agagcgtttgactacggatcaagag-gttaggggttcgactcctctcgggcgc -3'
Bacillus anthracis str. Sterne	Terrabacteria group	Firmicutes	Arg	chr.trna30	TCT	74.7	5'- gtcccagtagctcagcc-ggat-agagcatacgccttctaagcgtacg-gtcgggagttcgaatctctcctgggac -3'
Bacillus cereus ATCC 14579	Terrabacteria group	Firmicutes	Arg	chr.trna14	ACG	64.7	5'- gcgcccgtagctcaatt-ggat-agagcgtttgactacggatcaagag-gttaggggttcgactcctctcgggcgc -3'
Bacillus cereus ATCC 14579	Terrabacteria group	Firmicutes	Arg	chr.trna104	TCT	74.7	5'- gtcccagtagctcagcc-ggat-agagcatacgccttctaagcgtacg-gtcgggagttcgaatctctcctgggac -3'
Bacillus subtilis subsp. subtilis str. 168	Terrabacteria group	Firmicutes	Arg	chr.trna14	ACG	76.5	5'- gcgcccgtagctcaatt-ggat-agagcgtttgactacggatcaaaag-gttaggggttcgactcctctcgggcgc -3'
Bacillus subtilis subsp. subtilis str. 168	Terrabacteria group	Firmicutes	Arg	chr.trna86	CCT	67.3	5'- gctctagtagcacagc--ggga-tgtgcagcagtttcctaaactgcag-gtcgggagttcgaatctctcctagagc -3'
Bacillus subtilis subsp. subtilis str. 168	Terrabacteria group	Firmicutes	Arg	chr.trna85	TCT	79	5'- gtcccagtagctcagct-ggat-agagcaacggccttctaagccgtcg-gtcgggagttcgaatctctcctgggac -3'
Bacillus thuringiensis serovar konkukian str. 97-27	Terrabacteria group	Firmicutes	Arg	chr.trna14	ACG	64.7	5'- gcgcccgtagctcaatt-ggat-agagcgtttgactacggatcaagag-gttaggggttcgactcctctcgggcgc -3'
Bacteroides thetaiotaomicron VPI-5482	FCB group	Bacteroidetes/Chlorobi group	Arg	chr.trna45	CCT	54	5'- ggccttgtagttcaac--ggga-tgaatagaagtttcctaaactttag-a-taggggttcgattcccctcggggct -3'
Bacteroides thetaiotaomicron VPI-5482	FCB group	Bacteroidetes/Chlorobi group	Arg	chr.trna8	TCT	70.7	5'- ggttccgtagctcagct-ggat-agagcaacgcccttctaaggcgtgg-gtcaagcgttcgaatcgcttcggaatc -3'
Bifidobacterium bifidum PRL2010	Terrabacteria group	Actinobacteria	Arg	chr.trna35	ACG	62.3	5'- gcgccggtagcccagc--gggattgagcagctgactacggatcagcag-gtcgcaggttcgaatcctgttcggcgc -3'
Bifidobacterium bifidum PRL2010	Terrabacteria group	Actinobacteria	Arg	chr.trna34	ACG	65.2	5'- gcgccagtagcccagc--gggattgagcagctgactacggatcagcag-gtcgcaggttcgaatcctgtctggcgc -3'
Bifidobacterium bifidum PRL2010	Terrabacteria group	Actinobacteria	Arg	chr.trna4	CCG	81.4	5'- gggttcgtagctcagt--ggga-tgagcgtctgtctccggaacagaag-gtcgagggttcgaatcccttcgagccc -3'
Bifidobacterium bifidum PRL2010	Terrabacteria group	Actinobacteria	Arg	chr.trna45	CCT	69.6	5'- gccccggtagctcagg--ggga-tgagcaccgctctcctaaagcgggt-gtcgtgcgttcgaatcgcatccggggc -3'
Bifidobacterium bifidum PRL2010	Terrabacteria group	Actinobacteria	Arg	chr.trna32	TCT	67.1	5'- ggccccgtagctcagct-ggat-agagcatgtgacttctaatctcaag-gtcgacggttcgagcccgtccggggtc -3'
Bifidobacterium longum NCC2705	Terrabacteria group	Actinobacteria	Arg	chr.trna52	ACG	65.2	5'- gcgccagtagcccagc--gggattgagcagctgactacggatcagcag-gtcgcaggttcgaatcctgtctggcgc -3'
Bifidobacterium longum NCC2705	Terrabacteria group	Actinobacteria	Arg	chr.trna45	CCG	76.8	5'- gggtttgtagctcagt--ggga-tgagcgtctgtctccggaacagaag-gtcgtgggttcgatccccatcaagccc -3'
Bifidobacterium longum NCC2705	Terrabacteria group	Actinobacteria	Arg	chr.trna36	CCT	79	5'- gcccgagtagctcagt--ggga-tgagcaccgctctcctaaagcgggt-gtcgtcggttcgaatccgatctcgggc -3'
Bifidobacterium longum NCC2705	Terrabacteria group	Actinobacteria	Arg	chr.trna49	TCT	67.1	5'- ggccccgtagctcagct-ggat-agagcatgtgacttctaatctcaag-gtcgacggttcgagcccgtccggggtc -3'
Bordetella pertussis 137	Proteobacteria	Betaproteobacteria	Arg	chr.trna14	ACG	79.4	5'- gcgcccgtagctcagtt-ggat-agagtacttggctacgaaccaaggg-gtcgtgggttcgaatcctgccgggcgc -3'
Bordetella pertussis 137	Proteobacteria	Betaproteobacteria	Arg	chr.trna26	CCG	67	5'- gcgcccgtagttcaat--ggga-tgaatgagagtttccgaagctcttg-a-tacaggttcgattcctgtcgggcgc -3'
Bordetella pertussis 137	Proteobacteria	Betaproteobacteria	Arg	chr.trna42	CCT	56.5	5'- ctcgccgtagttaaat--ggga-ttaaccggcccctcctaagggtcaa-t-tggtggttcgattccacccggcgag -3'
Bordetella pertussis 137	Proteobacteria	Betaproteobacteria	Arg	chr.trna11	TCT	85.4	5'- ccgcccttagctcagtt-ggat-agagcacaggtcttctaaacctggg-gtcacaagttcgaatcttgtagggcgg -3'
Borrelia burgdorferi B31	Spirochaetes	Spirochaetia	Arg	NZ_CP009656.1.trna10	GCG	67	5'- gtgtccatagctcagtt-ggat-agagcgttagattgcgattcttaag-gtcggaggttcaagtcctcttggacac -3'
Borrelia burgdorferi B31	Spirochaetes	Spirochaetia	Arg	NZ_CP009656.1.trna13	TCG	68.4	5'- gcattcatagctcaatt-ggat-agagcggcggacttcgaatccgaag-gttgcaggttcgactcctgctgagtgc -3'
Borrelia burgdorferi B31	Spirochaetes	Spirochaetia	Arg	NZ_CP009656.1.trna22	TCT	74.8	5'- gcaccaatagctcaatt-ggat-agagcaacagacttctaatctgtag-gttttaggttcgagtcctaattggtgc -3'
Bradyrhizobium diazoefficiens USDA 110 USDA110	Proteobacteria	Alphaproteobacteria	Arg	chr.trna18	ACG	80.2	5'- gcgcccgtagctcagct-ggat-agagcatcagactacgaatctgagg-gtcggacgttcgaatcgttccgggcgc -3'
Bradyrhizobium diazoefficiens USDA 110 USDA110	Proteobacteria	Alphaproteobacteria	Arg	chr.trna45	CCG	82.9	5'- gcacccgtagctcagct-ggat-agagcgttgccctccgaaggcaaag-gtcacacgttcgaatcgtgtcgggtgc -3'
Bradyrhizobium diazoefficiens USDA 110 USDA110	Proteobacteria	Alphaproteobacteria	Arg	chr.trna51	CCT	69.7	5'- ggtcccgtagctcagcc-ggat-agagcggcggtttcctaaaccgtag-gtcggatgttcgagtcatcccgggatc -3'
Bradyrhizobium diazoefficiens USDA 110 USDA110	Proteobacteria	Alphaproteobacteria	Arg	chr.trna30	TCG	85.4	5'- gcgctcgtagctcagct-ggat-agagcatcggatttcgattccgagg-gtcggaggttcgaatccttccgagcgc -3'
Bradyrhizobium diazoefficiens USDA 110 USDA110	Proteobacteria	Alphaproteobacteria	Arg	chr.trna37	TCT	76.8	5'- ggtcccatagctcaact-ggat-agagtagcggatttctactccgcgg-gttgcaggttcgagtcctgctgggatc -3'
Buchnera aphidicola str. APS Acyrthosiphon pisum	Proteobacteria	Gammaproteobacteria	Arg	chr.trna7	ACG	73.3	5'- gcatccgtagctcagtt-ggat-agagtactcggctacgaaccgagcg-gtcggaggttcgaatccttccggatgc -3'
Buchnera aphidicola str. APS Acyrthosiphon pisum	Proteobacteria	Gammaproteobacteria	Arg	chr.trna12	CCG	68.3	5'- gcgctcgtagctcagtt-ggat-agagcgctaccctccgaaggtagag-gtatcaggttcaaatcctgtcgagcgc -3'
Buchnera aphidicola str. APS Acyrthosiphon pisum	Proteobacteria	Gammaproteobacteria	Arg	chr.trna17	TCT	79.9	5'- gcgttcttagctcagct-ggat-agagcaacggccttctaagccgtag-gtcacaggttcaaatcctgtagaacgc -3'
Burkholderia pseudomallei K96243	Proteobacteria	Betaproteobacteria	Arg	chrI.trna43	ACG	80.9	5'- gcggctgtagctcagtt-ggat-agagtacttggctacgaaccaaggg-gtcgtgggttcgaatcctgccagccgc -3'
Burkholderia pseudomallei K96243	Proteobacteria	Betaproteobacteria	Arg	chrI.trna7	CCG	77.2	5'- gcgcccgtagctcaat--ggga-tgagtactgccctccgaaggcaggg-gttgctggttcgatcccagccgggcgc -3'
Burkholderia pseudomallei K96243	Proteobacteria	Betaproteobacteria	Arg	chrI.trna2	CCT	71.3	5'- ctccccgtagttcaat--ggga-tgaacaagcgcctcctaagcgctag-a-tacaggttcgattcctgtcgggggg -3'
Burkholderia pseudomallei K96243	Proteobacteria	Betaproteobacteria	Arg	chrI.trna53	TCT	81.8	5'- ccgcccttagctcagtc-ggat-agagcaacggccttctaagccgtag-gtcacacgttcgaatcgtgtagggcgg -3'
Campylobacter jejuni subsp. jejuni NCTC 11168 ATCC 700819	Proteobacteria	delta/epsilon subdivisions	Arg	chr.trna11	CCT	66.5	5'- gtcctcgtagctcagca-ggat-agagcgcaaaattcctaattttgag-gccgtgagttcgaatctcgccgtggac -3'
Campylobacter jejuni subsp. jejuni NCTC 11168 ATCC 700819	Proteobacteria	delta/epsilon subdivisions	Arg	chr.trna17	GCG	81.3	5'- gcgctcatagctcagct-ggat-agagcatttgattgcggttcaaaag-gccagaggttcgaatcctcttgagcgc -3'
Campylobacter jejuni subsp. jejuni NCTC 11168 ATCC 700819	Proteobacteria	delta/epsilon subdivisions	Arg	chr.trna29	TCG	76.8	5'- gcgctcgtagctcaact-ggat-agagcgacagacttcggatctgtag-gttatgggttcgattcctatcgggcgc -3'
Campylobacter jejuni subsp. jejuni NCTC 11168 ATCC 700819	Proteobacteria	delta/epsilon subdivisions	Arg	chr.trna30	TCT	80.6	5'- gcgttcatagctcagct-ggat-agagcaacggccttctaagccgtag-gtcagaggttcgaatcctcttgggcgt -3'
Caulobacter crescentus CB15	Proteobacteria	Alphaproteobacteria	Arg	chr.trna2	ACG	80.2	5'- gcgcccgtagctcagct-ggat-agagcatcagactacgaatctgagg-gtcggacgttcgaatcgttccgggcgc -3'
Caulobacter crescentus CB15	Proteobacteria	Alphaproteobacteria	Arg	chr.trna51	CCG	82.9	5'- gcacccgtagctcagct-ggat-agagcgttgccctccgaaggcaaag-gtcacacgttcgaatcgtgtcgggtgc -3'
Caulobacter crescentus CB15	Proteobacteria	Alphaproteobacteria	Arg	chr.trna49	CCT	80.7	5'- ggcccggtagctcagca-ggat-agagcagcgctttcctaaagcgaag-gtcgggggttcgagtccctcccgggcc -3'
Caulobacter crescentus CB15	Proteobacteria	Alphaproteobacteria	Arg	chr.trna16	TCT	87.6	5'- gcgcccttagctcagac-ggat-agagcattcgccttctaagcgaacg-gtcgcaggttcgaatcctgcagggcgc -3'
Chlamydia trachomatis 434/Bu	PVC group	Chlamydiae	Arg	chr.trna14	ACG	73.2	5'- gcaccagtagctcagt--ggga-tgagtacctggctacgaaccaggtg-gtcagaggttcaaatcctctctggtgc -3'
Chlamydia trachomatis 434/Bu	PVC group	Chlamydiae	Arg	chr.trna11	TCG	71.3	5'- gcaccgatagctcaact-ggat-agagtacctggcttcggaccaggtg-gttggaggttcgaaccctcttcggtgc -3'
Chlamydia trachomatis 434/Bu	PVC group	Chlamydiae	Arg	chr.trna1	TCT	85.3	5'- ggaccgatagctcagt--ggga-tgagcatccgccttctaagcggatg-gtcgcaggttcgaatcctgctcggtcc -3'
Chlamydia trachomatis D/UW-3/CX	PVC group	Chlamydiae	Arg	chr.trna22	ACG	69.7	5'- gcaccagtagctcagt--ggga-tgagtacctggctacgaaccaggtg-gtcagaggttcaaatcctctttggtgc -3'
Chlamydia trachomatis D/UW-3/CX	PVC group	Chlamydiae	Arg	chr.trna6	TCG	71.3	5'- gcaccgatagctcaact-ggat-agagtacctggcttcggaccaggtg-gttggaggttcgaaccctcttcggtgc -3'
Chlamydia trachomatis D/UW-3/CX	PVC group	Chlamydiae	Arg	chr.trna9	TCT	85.3	5'- ggaccgatagctcagt--ggga-tgagcatccgccttctaagcggatg-gtcgcaggttcgaatcctgctcggtcc -3'
Chloroflexus aurantiacus J-10-fl	Terrabacteria group	Chloroflexi	Arg	chr.1.trna28	CCG	75.8	5'- gactccgtagctcaact-ggat-agagcgtcagcctccggagctgaag-gttggtggttcgagcccactcggagtc -3'
Chloroflexus aurantiacus J-10-fl	Terrabacteria group	Chloroflexi	Arg	chr.1.trna48	CCT	68.9	5'- gccctcgtagctcagg--ggga-tgagcagcagtttcctaaactgcgt-gtcgtgcgttcgagtcgcaccgggggc -3'
Chloroflexus aurantiacus J-10-fl	Terrabacteria group	Chloroflexi	Arg	chr.1.trna8	GCG	75	5'- gaccccgtagctcagt--gggattgagcgtttccctgcggaggaaaag-gtcgtgcgttcgaatcgcaccggggtc -3'
Chloroflexus aurantiacus J-10-fl	Terrabacteria group	Chloroflexi	Arg	chr.1.trna37	TCG	82	5'- ggcccggtagctcaat--ggga-tgagcaacggtcttcggaaccgttg-gttgggggttcgagtccctcccgggtc -3'
Chloroflexus aurantiacus J-10-fl	Terrabacteria group	Chloroflexi	Arg	chr.1.trna47	TCT	77.3	5'- ggggctgtagctcaat--ggga-tgagcaccgaccttctaagtcgatg-gttgcgcgttcgagtcgcgccagcccc -3'
Clostridium acetobutylicum ATCC 824	Terrabacteria group	Firmicutes	Arg	chr.trna5	ACG	68.3	5'- gcgatagtacctcaact-ggat-agaggactcggctacgaaccgaggc-gctgcgggttcgactcctgcctgtcgc -3'
Clostridium acetobutylicum ATCC 824	Terrabacteria group	Firmicutes	Arg	chr.trna6	CCT	74.9	5'- gtgctcgtagctcagta-ggat-agagcagcggtttcctaaaccgcgt-gccgtaggttcgattcctatcgggcac -3'
Clostridium acetobutylicum ATCC 824	Terrabacteria group	Firmicutes	Arg	chr.trna67	TCG	70.2	5'- gtgcccatagctcagtt-ggat-agagtcgcagacttcgaatctgaag-gtcgggggttcgattccctctgggtgc -3'
Clostridium acetobutylicum ATCC 824	Terrabacteria group	Firmicutes	Arg	chr.trna47	TCT	88.8	5'- gcgtttttagctcagtt-ggat-agagcaacggccttctaagccgtgg-gccaggggttcgaatcccttaaaacgc -3'
Clostridium botulinum A str. Hall	Terrabacteria group	Firmicutes	Arg	chr.trna7	ACG	77.8	5'- gcatcggtagctcagtt-ggat-agagtagctggctacgaaccagttg-gccgcgggttcgaatcctgcccggtgc -3'
Clostridium botulinum A str. Hall	Terrabacteria group	Firmicutes	Arg	chr.trna8	CCT	74.7	5'- gcgctcgtagctcagta-ggat-agagcagcagtttcctaaactgcgt-gccgcaggttcgattcctgtcgggcgt -3'
Clostridium botulinum A str. Hall	Terrabacteria group	Firmicutes	Arg	chr.trna72	TCG	79.2	5'- gcgcccatagctcagct-ggat-agagtgacggacttcgaatccggag-gccgcaggttcgactcctgctgggcgc -3'
Clostridium botulinum A str. Hall	Terrabacteria group	Firmicutes	Arg	chr.trna53	TCT	86.8	5'- gcgtctttagctcagat-ggat-agagcaacgcccttctaaggcgtgg-gccaggggttcgaatcccttaagacgc -3'
Corynebacterium glutamicum ATCC 13032	Terrabacteria group	Actinobacteria	Arg	chr.trna10	ACG	73.6	5'- gcgcccgtagctcaac--ggga-tgagcatctgactacggatcagaag-gttgggggttcgaatccctccgggcgc -3'
Corynebacterium glutamicum ATCC 13032	Terrabacteria group	Actinobacteria	Arg	chr.trna56	CCG	63.6	5'- gcctccgtagctcagt--ggga-tgagcaccggtttccggtaccgaag-gtcgtaggttcgactcctatcgggggc -3'
Corynebacterium glutamicum ATCC 13032	Terrabacteria group	Actinobacteria	Arg	chr.trna58	CCT	71.9	5'- gccttggtagctcagt--ggga-tgagcaccgctctcctaaagcgggt-gtcggaggttcgattcctctccagggc -3'
Corynebacterium glutamicum ATCC 13032	Terrabacteria group	Actinobacteria	Arg	chr.trna31	TCT	72.4	5'- gcctccatagctcagt--gggattgagcaaccggcttctacccggttg-gtcgcgggttcgaatcctgctgggggc -3'
Coxiella burnetii RSA 493	Proteobacteria	Gammaproteobacteria	Arg	chr.trna21	ACG	84	5'- gcgcccgtagctcagtt-ggat-agagtacctggctacgaaccaggcg-gtcggcggttcgaatccgtccgggcgc -3'
Coxiella burnetii RSA 493	Proteobacteria	Gammaproteobacteria	Arg	chr.trna22	CCT	77.8	5'- gccccggtggcacagtt-ggat-agcgcagtcccctcctaagggacag-gtcacaggttcaaatcctgtccggggc -3'
Coxiella burnetii RSA 493	Proteobacteria	Gammaproteobacteria	Arg	chr.trna23	TCG	87.1	5'- gcgcccgtagctcagtt-ggat-agagtaaccggcttcgaaccggttg-gtcgggggttcgaatccctccgggcgc -3'
Coxiella burnetii RSA 493	Proteobacteria	Gammaproteobacteria	Arg	chr.trna11	TCT	75.8	5'- gcgcccgtagctcactc-ggat-agagcatcggccttctaagccgagg-gtagcaggttcgaatcctgccgggcgc -3'
Deinococcus radiodurans R1	Terrabacteria group	Deinococcus-Thermus	Arg	chr1.trna17	ACG	79.8	5'- gtgcccgtagctcagct-ggat-agagcgtctgactacggatcagaag-gccaggagttcgaatctcttcgggcac -3'
Deinococcus radiodurans R1	Terrabacteria group	Deinococcus-Thermus	Arg	chr1.trna2	CCG	80.9	5'- gcactcgtagctcaggt-ggat-agagcgttggcctccggagccaaag-gccactggttcgagtccagtcgagtgc -3'
Deinococcus radiodurans R1	Terrabacteria group	Deinococcus-Thermus	Arg	chr1.trna3	CCT	83.7	5'- gcactcgtagctcagtt-ggat-agagcggccccctcctaaggggcag-gccactggttcgactccagtcgagtgc -3'
Deinococcus radiodurans R1	Terrabacteria group	Deinococcus-Thermus	Arg	chr1.trna5	TCT	90.5	5'- gcacccttagctcagct-ggat-agagcaaccgccttctaagcggtcg-gtcgtaggttcgagtcctacagggtgc -3'
Desulfovibrio vulgaris str. Hildenborough	Proteobacteria	delta/epsilon subdivisions	Arg	chr.trna56	ACG	76.4	5'- gcgccggtagcccagct-ggat-agagcaacaggctacgaacctgtag-gtcggaggttcgaatccttcccggcgc -3'
Desulfovibrio vulgaris str. Hildenborough	Proteobacteria	delta/epsilon subdivisions	Arg	chr.trna57	ACG	84.2	5'- gcgctggtagctcagtt-ggat-agagcaacaggctacgaacctgtag-gtcggaggttcgaatccttcccagcgc -3'
Desulfovibrio vulgaris str. Hildenborough	Proteobacteria	delta/epsilon subdivisions	Arg	chr.trna55	ACG	87.7	5'- gcgccggtagctcagtt-ggat-agagcaacaggctacgaacctgtag-gtcggaggttcgaatccttcccggcgc -3'
Desulfovibrio vulgaris str. Hildenborough	Proteobacteria	delta/epsilon subdivisions	Arg	chr.trna37	CCG	85.6	5'- gggcaattagctcagat-ggat-agagcgttggcctccggagccaaag-gccgcaagttcgaatcttgcattgccc -3'
Desulfovibrio vulgaris str. Hildenborough	Proteobacteria	delta/epsilon subdivisions	Arg	chr.trna15	CCT	86	5'- gcgcctgtagctcagtt-ggat-agagcgagcgcctcctaagcgctag-gccacaagttcgattcttgtcaggcgc -3'
Desulfovibrio vulgaris str. Hildenborough	Proteobacteria	delta/epsilon subdivisions	Arg	chr.trna42	TCT	86.1	5'- gcgcccgtagctcagtt-ggaa-agagcaggagccttctaagctcttg-gccgggggttcgaatcctcccgggcgc -3'
Dictyoglomus turgidum DSM 6724	Dictyoglomi	Dictyoglomia	Arg	chr.trna11	ACG	79.5	5'- gcgcccatagctcaaca-ggat-agagcggcggactacgaatccgtag-gttggaggttcaagtcctcctgggcgc -3'
Dictyoglomus turgidum DSM 6724	Dictyoglomi	Dictyoglomia	Arg	chr.trna44	CCG	79.6	5'- gcgcccgtagctcaaaa-ggat-agagcatcggcctccggagccgagg-gttggaggttcaaatcctctcgggcgc -3'
Dictyoglomus turgidum DSM 6724	Dictyoglomi	Dictyoglomia	Arg	chr.trna4	CCT	84.1	5'- gcgcccgtagctcagta-ggac-agagcagcggtttcctaaaccgcgt-gtcgggggttcgaatcccttcgggcgc -3'
Dictyoglomus turgidum DSM 6724	Dictyoglomi	Dictyoglomia	Arg	chr.trna14	TCG	81	5'- gcgcccatagctcaggt-ggac-agagcggcagacttcgaatctgcaa-gtcgggggttcaagtcctcctgggcgc -3'
Dictyoglomus turgidum DSM 6724	Dictyoglomi	Dictyoglomia	Arg	chr.trna16	TCT	90.3	5'- gcgcccgtagctcagta-ggat-agagcaacggacttctaatccgtgg-gtcgggggttcgaatccctccgggcgc -3'
Enterobacter cloacae subsp. cloacae ATCC 13047	Proteobacteria	Gammaproteobacteria	Arg	chr.trna63	ACG	81.6	5'- gcatccgtagctcagct-ggat-agagtactcggctacgaaccgagcg-gtcggaggttcgaatcctcccggatgc -3'
Enterobacter cloacae subsp. cloacae ATCC 13047	Proteobacteria	Gammaproteobacteria	Arg	chr.trna51	CCG	84.1	5'- gcgcccgtagctcagct-ggat-agagcgctgccctccggaggcagag-gtctcaggttcgaatcctgtcgggcgc -3'
Enterobacter cloacae subsp. cloacae ATCC 13047	Proteobacteria	Gammaproteobacteria	Arg	chr.trna38	CCT	69.8	5'- gtccccttagttaaat--ggga-ttaacgagcccctcctaagggctag-t-tgcaggttcgattcctgcaggggac -3'
Enterobacter cloacae subsp. cloacae ATCC 13047	Proteobacteria	Gammaproteobacteria	Arg	chr.trna16	TCT	88.7	5'- gcgcccttagctcagtt-ggat-agagcaacggccttctaagccgtag-gtcgtaggttcgaatcctacagggcgt -3'
Enterococcus faecalis V583	Terrabacteria group	Firmicutes	Arg	chr.trna56	ACG	67.7	5'- gcacccatagctcaact-ggat-agagtgtttgactacgaatcaaaag-gttaggggttcgactccctttgggtgc -3'
Enterococcus faecalis V583	Terrabacteria group	Firmicutes	Arg	chr.trna68	CCG	58.5	5'- gcgcccttagtgtagt--ggga-ttcacgtaagattccggttcttgag-a-cgggggttcgattccctcagggcgc -3'
Enterococcus faecalis V583	Terrabacteria group	Firmicutes	Arg	chr.trna30	CCT	68	5'- gttctcgtagctcagta-ggat-agagcaaccgcctcctaagcggtag-gtcgctggttcaattccagtcgggaac -3'
Enterococcus faecalis V583	Terrabacteria group	Firmicutes	Arg	chr.trna67	TCT	71.8	5'- gtcatagtagctcagca-ggat-agagcatccgccttctaagcggacg-gtcgggggttcgaatccctcctgtgac -3'
Escherichia coli IAI39	Proteobacteria	Gammaproteobacteria	Arg	chr.trna61	ACG	81.6	5'- gcatccgtagctcagct-ggat-agagtactcggctacgaaccgagcg-gtcggaggttcgaatcctcccggatgc -3'
Escherichia coli IAI39	Proteobacteria	Gammaproteobacteria	Arg	chr.trna56	CCG	84.1	5'- gcgcccgtagctcagct-ggat-agagcgctgccctccggaggcagag-gtctcaggttcgaatcctgtcgggcgc -3'
Escherichia coli IAI39	Proteobacteria	Gammaproteobacteria	Arg	chr.trna18	CCT	63.9	5'- gtcctcttagttaaat--ggga-ttaacgagcccctcctaagggctaa-t-tgcaggttcgattcctgcaggggac -3'
Escherichia coli IAI39	Proteobacteria	Gammaproteobacteria	Arg	chr.trna24	TCT	88	5'- gtggcattagctcactt-ggac-agagcaaccgccttctaagcggttg-gtcgcaggttcgaatcctgcatgccac -3'
Escherichia coli IAI39	Proteobacteria	Gammaproteobacteria	Arg	chr.trna1	TCT	89.3	5'- gcgcccttagctcagtt-ggat-agagcaacgaccttctaagtcgtgg-gccgcaggttcgaatcctgcagggcgc -3'
Escherichia coli str. K-12 substr. MG1655	Proteobacteria	Gammaproteobacteria	Arg	chr.trna10	ACG	81.6	5'- gcatccgtagctcagct-ggat-agagtactcggctacgaaccgagcg-gtcggaggttcgaatcctcccggatgc -3'
Escherichia coli str. K-12 substr. MG1655	Proteobacteria	Gammaproteobacteria	Arg	chr.trna42	CCG	84.1	5'- gcgcccgtagctcagct-ggat-agagcgctgccctccggaggcagag-gtctcaggttcgaatcctgtcgggcgc -3'
Escherichia coli str. K-12 substr. MG1655	Proteobacteria	Gammaproteobacteria	Arg	chr.trna78	CCT	63.9	5'- gtcctcttagttaaat--ggga-ttaacgagcccctcctaagggctaa-t-tgcaggttcgattcctgcaggggac -3'
Escherichia coli str. K-12 substr. MG1655	Proteobacteria	Gammaproteobacteria	Arg	chr.trna64	TCT	89.3	5'- gcgcccttagctcagtt-ggat-agagcaacgaccttctaagtcgtgg-gccgcaggttcgaatcctgcagggcgc -3'
Escherichia coli O104_H4 str. 2011C-3493	Proteobacteria	Gammaproteobacteria	Arg	chr.trna10	ACG	81.6	5'- gcatccgtagctcagct-ggat-agagtactcggctacgaaccgagcg-gtcggaggttcgaatcctcccggatgc -3'
Escherichia coli O104_H4 str. 2011C-3493	Proteobacteria	Gammaproteobacteria	Arg	chr.trna44	CCG	84.1	5'- gcgcccgtagctcagct-ggat-agagcgctgccctccggaggcagag-gtctcaggttcgaatcctgtcgggcgc -3'
Escherichia coli O104_H4 str. 2011C-3493	Proteobacteria	Gammaproteobacteria	Arg	chr.trna85	CCT	63.9	5'- gtcctcttagttaaat--ggga-ttaacgagcccctcctaagggctaa-t-tgcaggttcgattcctgcaggggac -3'
Escherichia coli O104_H4 str. 2011C-3493	Proteobacteria	Gammaproteobacteria	Arg	chr.trna74	TCG	66.8	5'- ccgccattagctcatc--ggggacgagcgccagccttcgaagctggct-gcgcggggttcgagtcctcgatggcgg -3'
Escherichia coli O104_H4 str. 2011C-3493	Proteobacteria	Gammaproteobacteria	Arg	chr.trna21	TCG	67.3	5'- ccgccattagctcatc--ggggatgagcgccagccttcgaagctggtt-gcgcggggttcgagtcctcgatggcgg -3'
Escherichia coli O104_H4 str. 2011C-3493	Proteobacteria	Gammaproteobacteria	Arg	chr.trna77	TCG	69.1	5'- ccgccattagctcatc--ggggatgagcgccagccttcgaagctggct-gcgcggggttcaagtccccgatggcgg -3'
Escherichia coli O104_H4 str. 2011C-3493	Proteobacteria	Gammaproteobacteria	Arg	chr.trna78	TCT	81	5'- gcgttgttagctcagcc-ggac-agagcaattgccttctaagcaatcg-gtcactggttcgaatccagtacagcgc -3'
Escherichia coli O104_H4 str. 2011C-3493	Proteobacteria	Gammaproteobacteria	Arg	chr.trna75	TCT	81.3	5'- gcgttgttagctcagcc-ggac-agagcaattgccttctgagcaatcg-gtcactggttcgaatccagtacaacgc -3'
Escherichia coli O104_H4 str. 2011C-3493	Proteobacteria	Gammaproteobacteria	Arg	chr.trna22	TCT	83.6	5'- gcgttgttagctcagcc-ggac-agagcaattgccttctaagcaatcg-gtcactggttcgaatccagtacaacgc -3'
Escherichia coli O104_H4 str. 2011C-3493	Proteobacteria	Gammaproteobacteria	Arg	chr.trna65	TCT	89.3	5'- gcgcccttagctcagtt-ggat-agagcaacgaccttctaagtcgtgg-gccgcaggttcgaatcctgcagggcgc -3'
Escherichia coli O157_H7 str. Sakai Sakai substr. RIMD 0509952	Proteobacteria	Gammaproteobacteria	Arg	chr.trna73	ACG	81.6	5'- gcatccgtagctcagct-ggat-agagtactcggctacgaaccgagcg-gtcggaggttcgaatcctcccggatgc -3'
Escherichia coli O157_H7 str. Sakai Sakai substr. RIMD 0509952	Proteobacteria	Gammaproteobacteria	Arg	chr.trna45	CCG	84.1	5'- gcgcccgtagctcagct-ggat-agagcgctgccctccggaggcagag-gtctcaggttcgaatcctgtcgggcgc -3'
Escherichia coli O157_H7 str. Sakai Sakai substr. RIMD 0509952	Proteobacteria	Gammaproteobacteria	Arg	chr.trna31	CCT	63.9	5'- gtcctcttagttaaat--ggga-ttaacgagcccctcctaagggctaa-t-tgcaggttcgattcctgcaggggac -3'
Escherichia coli O157_H7 str. Sakai Sakai substr. RIMD 0509952	Proteobacteria	Gammaproteobacteria	Arg	chr.trna16	TCG	40	5'- ccgccattagctcatca-ggaa-agagcgccagctttcgaagctggtt-gcgcggagttcgggtccccgaaggcgg -3'
Escherichia coli O157_H7 str. Sakai Sakai substr. RIMD 0509952	Proteobacteria	Gammaproteobacteria	Arg	chr.trna84	TCG	47.3	5'- ccgccattagctcatc--ggggatgaacgccagccttcgaagctggtt-tcgcggggttcgagtctccgatggcgg -3'
Escherichia coli O157_H7 str. Sakai Sakai substr. RIMD 0509952	Proteobacteria	Gammaproteobacteria	Arg	chr.trna19	TCG	66.8	5'- ccgccattagctcatc--ggggacgagcgccagccttcgaagctggct-gcgcggggttcgagtcctcgatggcgg -3'
Escherichia coli O157_H7 str. Sakai Sakai substr. RIMD 0509952	Proteobacteria	Gammaproteobacteria	Arg	chr.trna91	TCT	75.1	5'- gcgtttttagctcagca-ggac-agagcaattgccttctaagcaatcg-gtcactggttcgactccagtacaacgc -3'
Escherichia coli O157_H7 str. Sakai Sakai substr. RIMD 0509952	Proteobacteria	Gammaproteobacteria	Arg	chr.trna85	TCT	77.2	5'- gcgtttttagctcagcc-ggac-agagcaattgccttctaagcaatcg-gtcactggttcgaacccagtacaacgc -3'
Escherichia coli O157_H7 str. Sakai Sakai substr. RIMD 0509952	Proteobacteria	Gammaproteobacteria	Arg	chr.trna24	TCT	80.2	5'- gcgttgttagctcagcc-ggac-agagcaattgccttctaagcaatcg-gtcagtggttcgactccactacaacgc -3'
Escherichia coli O157_H7 str. Sakai Sakai substr. RIMD 0509952	Proteobacteria	Gammaproteobacteria	Arg	chr.trna20	TCT	81.3	5'- gcgttgttagctcagcc-ggac-agagcaattgccttctgagcaatcg-gtcactggttcgaatccagtacaacgc -3'
Escherichia coli O157_H7 str. Sakai Sakai substr. RIMD 0509952	Proteobacteria	Gammaproteobacteria	Arg	chr.trna17	TCT	83.6	5'- gcgttgttagctcagcc-ggac-agagcaattgccttctaagcaatcg-gtcactggttcgaatccagtacaacgc -3'
Escherichia coli O157_H7 str. Sakai Sakai substr. RIMD 0509952	Proteobacteria	Gammaproteobacteria	Arg	chr.trna8	TCT	89.3	5'- gcgcccttagctcagtt-ggat-agagcaacgaccttctaagtcgtgg-gccgcaggttcgaatcctgcagggcgc -3'
Escherichia coli O83_H1 str. NRG 857C	Proteobacteria	Gammaproteobacteria	Arg	chr.trna61	ACG	81.6	5'- gcatccgtagctcagct-ggat-agagtactcggctacgaaccgagcg-gtcggaggttcgaatcctcccggatgc -3'
Escherichia coli O83_H1 str. NRG 857C	Proteobacteria	Gammaproteobacteria	Arg	chr.trna33	CCG	84.1	5'- gcgcccgtagctcagct-ggat-agagcgctgccctccggaggcagag-gtctcaggttcgaatcctgtcgggcgc -3'
Escherichia coli O83_H1 str. NRG 857C	Proteobacteria	Gammaproteobacteria	Arg	chr.trna20	CCT	63.9	5'- gtcctcttagttaaat--ggga-ttaacgagcccctcctaagggctaa-t-tgcaggttcgattcctgcaggggac -3'
Escherichia coli O83_H1 str. NRG 857C	Proteobacteria	Gammaproteobacteria	Arg	chr.trna6	TCT	89.3	5'- gcgcccttagctcagtt-ggat-agagcaacgaccttctaagtcgtgg-gccgcaggttcgaatcctgcagggcgc -3'
Escherichia coli UMN026	Proteobacteria	Gammaproteobacteria	Arg	chr.trna63	ACG	81.6	5'- gcatccgtagctcagct-ggat-agagtactcggctacgaaccgagcg-gtcggaggttcgaatcctcccggatgc -3'
Escherichia coli UMN026	Proteobacteria	Gammaproteobacteria	Arg	chr.trna35	CCG	84.1	5'- gcgcccgtagctcagct-ggat-agagcgctgccctccggaggcagag-gtctcaggttcgaatcctgtcgggcgc -3'
Escherichia coli UMN026	Proteobacteria	Gammaproteobacteria	Arg	chr.trna20	CCT	63.9	5'- gtcctcttagttaaat--ggga-ttaacgagcccctcctaagggctaa-t-tgcaggttcgattcctgcaggggac -3'
Escherichia coli UMN026	Proteobacteria	Gammaproteobacteria	Arg	chr.trna6	TCT	89.3	5'- gcgcccttagctcagtt-ggat-agagcaacgaccttctaagtcgtgg-gccgcaggttcgaatcctgcagggcgc -3'
Flavobacterium psychrophilum JIP02/86	FCB group	Bacteroidetes/Chlorobi group	Arg	chr.trna32	TCG	60.7	5'- ggctgcgtagttcaact-ggat-agaatgacggatttcggctccgttg-gttgcaggttcgaaccctgccgtagtc -3'
Flavobacterium psychrophilum JIP02/86	FCB group	Bacteroidetes/Chlorobi group	Arg	chr.trna12	TCT	73.5	5'- ggttgcgtagctcagct-ggat-agagcaactcacttctaatgagtag-gtcccaggttcgaatcctggcgcgatc -3'
Francisella tularensis subsp. tularensis SCHU S4	Proteobacteria	Gammaproteobacteria	Arg	chr.trna17	ACG	73.5	5'- gcacccatagctcaact-ggat-agagtactcggctacgaaccgagcg-gttaggggttcgaatccctttgggtgt -3'
Francisella tularensis subsp. tularensis SCHU S4	Proteobacteria	Gammaproteobacteria	Arg	chr.trna25	CCG	71.7	5'- gcacccatagcttaact-ggat-agagcgtcgccctccggaggcggat-g-cgggggttcgagtccctctgggtgt -3'
Francisella tularensis subsp. tularensis SCHU S4	Proteobacteria	Gammaproteobacteria	Arg	chr.trna12	TCT	77.3	5'- gcgtctgtagctcatct-ggat-agagcatcggccttctaagccgagg-gtagcaggttcgaatcctgccagacgt -3'
Fusobacterium nucleatum subsp. nucleatum ATCC 25586	Fusobacteria	Fusobacteriia	Arg	chr.trna4	ACG	71.9	5'- gcatctgtggctcaatt-ggat-agagcatctgactacggatcagagg-gttgtgggttcgactcctgccaggtgc -3'
Fusobacterium nucleatum subsp. nucleatum ATCC 25586	Fusobacteria	Fusobacteriia	Arg	chr.trna6	CCT	63.9	5'- gaccccgtagctcaatt-ggat-agagtgactccctcctaaggagtag-gttgtgtgttcaagccacatcggggtc -3'
Fusobacterium nucleatum subsp. nucleatum ATCC 25586	Fusobacteria	Fusobacteriia	Arg	chr.trna3	TCG	69.5	5'- gcactcatagcttaact-ggat-agagcatctgacttcggatcagagg-gttgtgggttcaagtcctactgggtgt -3'
Fusobacterium nucleatum subsp. nucleatum ATCC 25586	Fusobacteria	Fusobacteriia	Arg	chr.trna41	TCT	86.7	5'- gtatctgtagctcagct-ggat-agagcaacgcccttctaaggcgtgg-gtcgggggttcgaatccctccagatac -3'
Geobacter sulfurreducens PCA	Proteobacteria	delta/epsilon subdivisions	Arg	chr.trna3	ACG	82.7	5'- gcgctcgtagctcagct-ggat-agagcaccagactacgaatctgggg-gtcaggagttcgaatctcttcgagcgc -3'
Geobacter sulfurreducens PCA	Proteobacteria	delta/epsilon subdivisions	Arg	chr.trna18	CCG	85.4	5'- gggcggttagctcagtt-ggat-agagcgcaggcctccgaagcctgag-gtcgctggttcgaatccagtatcgccc -3'
Geobacter sulfurreducens PCA	Proteobacteria	delta/epsilon subdivisions	Arg	chr.trna17	CCT	76.8	5'- gtccccgtagctcagca-ggat-agagcacttccctcctaaggaaggg-gtcggacgttcgaatcgtctcggggac -3'
Geobacter sulfurreducens PCA	Proteobacteria	delta/epsilon subdivisions	Arg	chr.trna37	TCT	89.3	5'- gcgcctgtagctcagct-ggat-agagcaacggacttctaatccgtag-gtcagaggttcgaatcctctcaggcgt -3'
Gloeobacter violaceus PCC 7421	Terrabacteria group	Cyanobacteria/Melainabacteria group	Arg	chr.trna14	CCG	73.9	5'- gggcacgtagctcagc--ggga-tgagcgttcgcctccggagcgaaag-gtcgtgggttcgatccccgccgtgccc -3'
Gloeobacter violaceus PCC 7421	Terrabacteria group	Cyanobacteria/Melainabacteria group	Arg	chr.trna25	CCT	60.7	5'- gcccccgtagctcagg--ggga-tgagcatcgggttcctaacctgtgt-g-cgatggttcgagtccatccgggggc -3'
Gloeobacter violaceus PCC 7421	Terrabacteria group	Cyanobacteria/Melainabacteria group	Arg	chr.trna22	TCT	54.5	5'- gcgcccgtagcctaga--ggga-taggcagcgaccttctaagtcgcct-tacacaggttcaaatcctgtcgggcgc -3'
Haemophilus influenzae Rd KW20	Proteobacteria	Gammaproteobacteria	Arg	chr.trna44	ACG	81.6	5'- gcacccgtagctcagct-ggat-agagtactcggctacgaaccgagcg-gtcagaggttcgaatcctctcgggtgc -3'
Haemophilus influenzae Rd KW20	Proteobacteria	Gammaproteobacteria	Arg	chr.trna45	ACG	81.6	5'- gcacccgtagctcagct-ggat-agagtactcggctacgaaccgagcg-gtcaaaggttcgaatcctttcgggtgc -3'
Haemophilus influenzae Rd KW20	Proteobacteria	Gammaproteobacteria	Arg	chr.trna55	CCG	80.5	5'- gcgttcgtagctcagtt-ggat-agagcgttggcctccggagccaaag-gtcgcaagttcgaatcttgtcgagcgc -3'
Haemophilus influenzae Rd KW20	Proteobacteria	Gammaproteobacteria	Arg	chr.trna19	TCT	85.8	5'- gcgcccttagctcagct-ggat-agagcaacgcccttctaaggcgtgg-gtcaaaggttcgaatcctttagggcgt -3'
Helicobacter pylori 26695	Proteobacteria	delta/epsilon subdivisions	Arg	chr.trna8	CCT	76.2	5'- gtccttgtagctcagct-ggat-agagcgtatgattcctaatcgtaag-gtcgtgggttcgaatcccgccaaggac -3'
Helicobacter pylori 26695	Proteobacteria	delta/epsilon subdivisions	Arg	chr.trna6	TCG	73.7	5'- gcgttcgtagctcaatt-ggat-agagcaccagacttcggatctgggg-gttaggggttcgactcccttcgggcgt -3'
Helicobacter pylori 26695	Proteobacteria	delta/epsilon subdivisions	Arg	chr.trna7	TCT	83.3	5'- gcgcttgtagctcagct-ggat-agagcaacagccttctaagccgtag-gtcgcaggttcgagtcctgccaagcgc -3'
Ketogulonicigenium vulgare WSH-001	Proteobacteria	Alphaproteobacteria	Arg	chr.trna36	ACG	80.7	5'- ggactggtagctcagtt-ggat-agagtacttgactacgaatcaaggg-gtcgggggttcgaatcctccccagtcc -3'
Ketogulonicigenium vulgare WSH-001	Proteobacteria	Alphaproteobacteria	Arg	chr.trna50	CCG	86.8	5'- gcacccgtagctcagct-ggat-agagtgtcgccctccgaaggcgaag-gtcacaggttcgaatcctgtcgggtgc -3'
Ketogulonicigenium vulgare WSH-001	Proteobacteria	Alphaproteobacteria	Arg	chr.trna33	CCT	81.7	5'- ggccccgtagctcagg--ggga-tgagcgaccgcctcctaagcggtag-gtcggtggttcgaatccacccggggtc -3'
Ketogulonicigenium vulgare WSH-001	Proteobacteria	Alphaproteobacteria	Arg	chr.trna19	TCT	76.5	5'- ggccccatagctcaact-ggat-agagcaagcgccttctaagcgctag-gttccgggttcgattcctggtggggtc -3'
Klebsiella pneumoniae subsp. pneumoniae HS11286	Proteobacteria	Gammaproteobacteria	Arg	chr.trna63	ACG	81.6	5'- gcatccgtagctcagct-ggat-agagtactcggctacgaaccgagcg-gtcggaggttcgaatcctcccggatgc -3'
Klebsiella pneumoniae subsp. pneumoniae HS11286	Proteobacteria	Gammaproteobacteria	Arg	chr.trna6	CCG	84.9	5'- gcgcccgtagctcagct-ggat-agagcgctgccctccggaggcagag-gtctcaggttcgaatcctgtcgggcgc -3'
Klebsiella pneumoniae subsp. pneumoniae HS11286	Proteobacteria	Gammaproteobacteria	Arg	chr.trna46	CCT	69.8	5'- gtccccttagttaaat--ggga-ttaacgagcccctcctaagggctag-t-tgcaggttcgattcctgcaggggac -3'
Klebsiella pneumoniae subsp. pneumoniae HS11286	Proteobacteria	Gammaproteobacteria	Arg	chr.trna28	TCT	79.1	5'- gcgccattagctcaacc-ggag-agagcgatagccttctaagctatcg-gtttcaggttcgagtcctgaatggtgc -3'
Klebsiella pneumoniae subsp. pneumoniae HS11286	Proteobacteria	Gammaproteobacteria	Arg	chr.trna26	TCT	89	5'- gcgcccttagctcagct-ggat-agagcaacggccttctaagccgtag-gtcacaggttcgaatcctgtagggcgt -3'
Lactobacillus acidophilus NCFM	Terrabacteria group	Firmicutes	Arg	chr.trna15	ACG	65	5'- gcgcccttagcgcaact-ggat-agagtgtctgactacgaatcagaag-gttgaaggttcaaatccttcagggcgc -3'
Lactobacillus acidophilus NCFM	Terrabacteria group	Firmicutes	Arg	chr.trna46	CCT	59.6	5'- gaccccgtagttcatct-ggat-agaacaatggtctcctaaaccgtag-a-ggtgagttcgaatctcaccggggtc -3'
Lactobacillus acidophilus NCFM	Terrabacteria group	Firmicutes	Arg	chr.trna50	TCT	64.3	5'- ggtctggtagctcagct-ggat-agagcaacagtcttctaaactgtgg-gtcgtgggttcgaatctcacccggatc -3'
Lactococcus lactis subsp. lactis Il1403 IL1403	Terrabacteria group	Firmicutes	Arg	chr.trna22	ACG	69.1	5'- gcaggcgtggctcaact-ggat-agagtacctgactacgaatcaggcg-gttgtaggttcgaatcctaccgcttgc -3'
Lactococcus lactis subsp. lactis Il1403 IL1403	Terrabacteria group	Firmicutes	Arg	chr.trna30	CCG	54.9	5'- gcgtccgtagtgtaat--ggga-ttcacgtaagattccggttcttgag-a-tgggggttcgattccctccggacgc -3'
Lactococcus lactis subsp. lactis Il1403 IL1403	Terrabacteria group	Firmicutes	Arg	chr.trna32	CCT	53.1	5'- ggtctcttagttaaatt-ggat-ataactactgcctcctaagcagtga-t-tgccagttcgattctggcaggggcc -3'
Lactococcus lactis subsp. lactis Il1403 IL1403	Terrabacteria group	Firmicutes	Arg	chr.trna12	TCT	73.7	5'- ggtccgatagctcagct-ggat-agagcattcgccttctaagcgaacg-gtcgagggttcgaatccccctcggatc -3'
Lactobacillus plantarum WCFS1	Terrabacteria group	Firmicutes	Arg	chr.trna14	ACG	63.7	5'- gcacccatagcgcaatt-ggat-agagtgtctgactacgaatcagaag-gttgtaggttcgactcctactgggtgc -3'
Lactobacillus plantarum WCFS1	Terrabacteria group	Firmicutes	Arg	chr.trna69	CCG	57.9	5'- gcgcccgtggtgtaat--ggga-tgcacgtaagattccggttcttgag-a-tgggggttcgattccctccgggcgc -3'
Lactobacillus plantarum WCFS1	Terrabacteria group	Firmicutes	Arg	chr.trna17	CCT	55.3	5'- ggcctcatagcacaact-ggat-agggcacccgcctcctaagcggttg-a-tcccggttcgagtccgggtgaggtc -3'
Lactobacillus plantarum WCFS1	Terrabacteria group	Firmicutes	Arg	chr.trna66	TCT	69	5'- gtcacggtagctcaact-ggat-agagcatccgccttctaagcggagg-gttgtgagttcaagtctcactcgtgac -3'
Lactobacillus salivarius UCC118	Terrabacteria group	Firmicutes	Arg	chr.1.trna10	ACG	63.3	5'- gcatccatagcgcaact-ggat-agagtgtctgactacgaatcagaag-gttgcaggttcgactcctgctggatgc -3'
Lactobacillus salivarius UCC118	Terrabacteria group	Firmicutes	Arg	chr.1.trna32	ACG	65	5'- gcacccatagcgcaact-ggat-agagtgtctgactacgaatcagaag-gttgcaggttcgactcctgctgggtgc -3'
Lactobacillus salivarius UCC118	Terrabacteria group	Firmicutes	Arg	chr.1.trna70	CCG	45.3	5'- gtgctgttagtgtaat--ggga-ttcacacaagattccggttcttgta-a-tctcggttcgactccgagacggcat -3'
Lactobacillus salivarius UCC118	Terrabacteria group	Firmicutes	Arg	chr.1.trna66	CCT	74.2	5'- gcactcgtagctcagct-ggat-agagcaaccgcctcctaagcggtag-gtcatcggttcaaatccgattgagtgc -3'
Lactobacillus salivarius UCC118	Terrabacteria group	Firmicutes	Arg	chr.1.trna75	TCT	72.6	5'- ggtctggtagctcagct-ggat-agagcattcgccttctaagcgaacg-gtcgtgagttcgaatctcacccggatc -3'
Leptospira interrogans serovar Lai str. 56601	Spirochaetes	Spirochaetia	Arg	chrI.trna37	ACG	82.4	5'- gcgcccatagctcagct-ggat-agagcgtctgactacggatcagaag-gtcggaggttcgactccttctgggcgc -3'
Leptospira interrogans serovar Lai str. 56601	Spirochaetes	Spirochaetia	Arg	chrI.trna31	CCG	68.7	5'- gtacctatagctcaac--ggga-tgagtacaggcctccggagcctgtg-g-tccgggttcgagtcccggtaggtac -3'
Leptospira interrogans serovar Lai str. 56601	Spirochaetes	Spirochaetia	Arg	chrI.trna33	CCT	68.1	5'- gctcccgtagctcaggt-ggac-agagcagaagtttcctaaacttttg-gtcggaggttcgaatcctctcgggggc -3'
Leptospira interrogans serovar Lai str. 56601	Spirochaetes	Spirochaetia	Arg	chrI.trna12	TCT	84.2	5'- gactcggtagctcagtt-ggat-agagcaactgccttctaagcagtgg-gtcgggggttcgaatccctctcgggtc -3'
Listeria monocytogenes EGD	Terrabacteria group	Firmicutes	Arg	chrI.trna52	ACG	70	5'- gcgcccatagctcaact-ggat-agagtacttgactacgaatcaagcg-gttagaggttcgactcctcttgggcgc -3'
Listeria monocytogenes EGD	Terrabacteria group	Firmicutes	Arg	chrI.trna29	CCG	59.1	5'- gccctcgtggtgcaac--ggga-tgcacgtaagattccggttcttaaa-a-tgggggttcgattccctccgagggc -3'
Listeria monocytogenes EGD	Terrabacteria group	Firmicutes	Arg	chrI.trna17	CCT	55.6	5'- gcccatatagttaaac--ggga-ttaacaagcccctcctaagggctag-t-tcgtggttcgattccgcgtatgggc -3'
Listeria monocytogenes EGD	Terrabacteria group	Firmicutes	Arg	chrI.trna16	TCT	79.1	5'- gtcctgatagctcagct-ggat-agagcaacggccttctaagccgtcg-gtcgggggttcgaatccctctcaggac -3'
Mesoplasma florum L1 ATCC 33453	Terrabacteria group	Tenericutes	Arg	chr.trna13	ACG	78.7	5'- gcgcccgtagatcaatt-ggat-agatcgtttgactacggatcaaaag-gttgggggttcgagtccctccgggcgc -3'
Mesoplasma florum L1 ATCC 33453	Terrabacteria group	Tenericutes	Arg	chr.trna11	TCT	82.4	5'- gcccatgtagctcagtt-ggat-agagcacgcgccttctaagcgtgag-gtcggaagttcgagccttctcgtgggc -3'
Moorella thermoacetica ATCC 39073	Terrabacteria group	Firmicutes	Arg	chr.trna3	ACG	66.6	5'- gcgcccgtagctcaac--ggggatgagtaactggctacgaaccaggag-gttgggggttcgagtccctccgggcgc -3'
Moorella thermoacetica ATCC 39073	Terrabacteria group	Firmicutes	Arg	chr.trna47	CCG	65.2	5'- gcgcccgtagctcaggt-ggat-agagtaacggaatccgagtccggag-gtcgcaggttcgaatcctgccgggcgc -3'
Moorella thermoacetica ATCC 39073	Terrabacteria group	Firmicutes	Arg	chr.trna4	CCT	79.5	5'- gcgtctgtagctcaggt-ggat-agagcagcggtttcctaaaccgcgt-gccgggggttcgagtccctccaggcgc -3'
Moorella thermoacetica ATCC 39073	Terrabacteria group	Firmicutes	Arg	chr.trna16	TCT	92.1	5'- gcgcctgtagctcagct-ggat-agagcagcggccttctaagccgcgt-gccgcaggttcgaatcctgccaggcgc -3'
Mycobacterium bovis ATCC BAA-935	Terrabacteria group	Actinobacteria	Arg	chr.trna27	ACG	69.5	5'- gcgcccgtagctcaac--ggga-tgagcatctgactacggatcagaag-gttgggagttcgaatctcttcgggcgc -3'
Mycobacterium bovis ATCC BAA-935	Terrabacteria group	Actinobacteria	Arg	chr.trna40	CCG	77.5	5'- gcccccgtagctcagg--ggga-tgagcgtctgcctccggagcagaag-gccgcaggttcgaatcctgccgggggc -3'
Mycobacterium bovis ATCC BAA-935	Terrabacteria group	Actinobacteria	Arg	chr.trna42	CCT	70.1	5'- gccctcgtagctcagg--ggga-tgagcacggctctcctaaagccggt-gtcgcaggttcgaatcctgccgggggc -3'
Mycobacterium bovis ATCC BAA-935	Terrabacteria group	Actinobacteria	Arg	chr.trna17	TCT	58.8	5'- gcctccgtagctcaggt-ggat-agagcaagggccttctaatccctag-gtcgcacgttcgagtcgtgccgggggc -3'
Mycobacterium leprae Br4923	Terrabacteria group	Actinobacteria	Arg	chr.trna6	ACG	71.8	5'- gcgcccgtagctcaac--ggga-tgagcatctgactacggatcagaag-gttaggggttcgaatcccttcgggcgc -3'
Mycobacterium leprae Br4923	Terrabacteria group	Actinobacteria	Arg	chr.trna42	CCG	85.9	5'- gcccccgtagctcagg--ggga-tgagcatctgcctccggagcagaag-gtcgcaggttcgaatcctgccgggggc -3'
Mycobacterium leprae Br4923	Terrabacteria group	Actinobacteria	Arg	chr.trna16	CCT	69.1	5'- gccctcgtagctcagg--ggga-tgagcacggctctcctaaagccggt-gtcacaggttcgaatcctgtcgggggc -3'
Mycobacterium leprae Br4923	Terrabacteria group	Actinobacteria	Arg	chr.trna41	TCT	58.8	5'- gcctccgtagctcaggt-ggat-agagcaagggccttctaatccctag-gtcgcacgttcgagtcgtgccgggggc -3'
Mycoplasma mycoides subsp. mycoides SC str. PG1	Terrabacteria group	Tenericutes	Arg	chr.trna5	ACG	74	5'- gcgcccgtagatcaatt-ggat-agatcgcttgactacggatcaaaag-gttgggggttcgagtccctccgggcgc -3'
Mycoplasma mycoides subsp. mycoides SC str. PG1	Terrabacteria group	Tenericutes	Arg	chr.trna3	TCT	78.8	5'- gcccatgtagctcagta-ggat-agagcacgcgccttctaagcgtgag-gccggaagttcgagccttctcgtgggc -3'
Mycoplasma pneumoniae M129-B7	Terrabacteria group	Tenericutes	Arg	chr.trna10	CCT	55.5	5'- cttcccttggtgtaat--ggga-tacacgactgagtcctaatcagtaa-a-tggaggttcgattcctctagggaag -3'
Mycoplasma pneumoniae M129-B7	Terrabacteria group	Tenericutes	Arg	chr.trna9	GCG	66.5	5'- gtcatcatagctcaata-ggac-agagtatcagcttgcggagctgagg-gttacaggttcgattcctgttggtgac -3'
Mycoplasma pneumoniae M129-B7	Terrabacteria group	Tenericutes	Arg	chr.trna32	TCG	75	5'- gcgcccatagctcaatt-ggat-agagtgtctggcttcggaccagaag-gttatgggttcaagtcctattgggcgc -3'
Mycoplasma pneumoniae M129-B7	Terrabacteria group	Tenericutes	Arg	chr.trna18	TCT	75.5	5'- gcgtcggtagctcagc--ggga-tgagtacacgccttctaagtgtgtt-gtcgtgggttcgagtcccacccgatgc -3'
Mycobacterium smegmatis str. MC2 155	Terrabacteria group	Actinobacteria	Arg	chr.trna27	ACG	72.6	5'- gcgcccgtagctcaac--ggga-tgagcatctgactacggatcagaag-gttaggggttcgaatcccttcgggcgc -3'
Mycobacterium smegmatis str. MC2 155	Terrabacteria group	Actinobacteria	Arg	chr.trna18	CCG	77.6	5'- gcccccgtagctcagg--ggga-tgagcgtctgcctccggagcagaag-gccgcaggttcgaatcctgccgggggc -3'
Mycobacterium smegmatis str. MC2 155	Terrabacteria group	Actinobacteria	Arg	chr.trna20	CCT	70.1	5'- gccctcgtagctcagg--ggga-tgagcacggctctcctaaagccggt-gtcgcaggttcgaatcctgccgggggc -3'
Mycobacterium smegmatis str. MC2 155	Terrabacteria group	Actinobacteria	Arg	chr.trna15	TCT	67.1	5'- gcctccgtagctcaat--ggga-tgagcatcggccttctaatccgacg-gttgcaggttcgagtcctgccgggggc -3'
Mycobacterium tuberculosis H37Rv	Terrabacteria group	Actinobacteria	Arg	chr.trna27	ACG	69.5	5'- gcgcccgtagctcaac--ggga-tgagcatctgactacggatcagaag-gttgggagttcgaatctcttcgggcgc -3'
Mycobacterium tuberculosis H37Rv	Terrabacteria group	Actinobacteria	Arg	chr.trna40	CCG	77.5	5'- gcccccgtagctcagg--ggga-tgagcgtctgcctccggagcagaag-gccgcaggttcgaatcctgccgggggc -3'
Mycobacterium tuberculosis H37Rv	Terrabacteria group	Actinobacteria	Arg	chr.trna42	CCT	70.1	5'- gccctcgtagctcagg--ggga-tgagcacggctctcctaaagccggt-gtcgcaggttcgaatcctgccgggggc -3'
Mycobacterium tuberculosis H37Rv	Terrabacteria group	Actinobacteria	Arg	chr.trna17	TCT	58.8	5'- gcctccgtagctcaggt-ggat-agagcaagggccttctaatccctag-gtcgcacgttcgagtcgtgccgggggc -3'
Neisseria gonorrhoeae FA 1090	Proteobacteria	Betaproteobacteria	Arg	chr.trna14	ACG	76.2	5'- gcacccgtagctcagtt-ggat-agagtatctggctacgaaccagagg-gtcgggcgttcgaatcgctccgggtgc -3'
Neisseria gonorrhoeae FA 1090	Proteobacteria	Betaproteobacteria	Arg	chr.trna17	CCG	71.4	5'- gcacccatagctcagtt-gga--agagtgtcagtttccgaagctggag-gtcacaggttcgatccctgttgggtgc -3'
Neisseria gonorrhoeae FA 1090	Proteobacteria	Betaproteobacteria	Arg	chr.trna39	CCT	56.2	5'- ctcgccatagttcaac--ggga-tgaacgtatgcctcctaagcgtaaa-a-tacaggttcgattcctgttggcgag -3'
Neisseria gonorrhoeae FA 1090	Proteobacteria	Betaproteobacteria	Arg	chr.trna24	TCT	79.9	5'- gcgcccgtagctcaacc-ggat-agagcaccgaccttctaagtcgggg-gttacaggttcgattcctgtcgggcgt -3'
Neisseria meningitidis MC58	Proteobacteria	Betaproteobacteria	Arg	chr.trna19	ACG	76.2	5'- gcacccgtagctcagtt-ggat-agagtatctggctacgaaccagagg-gtcgggcgttcgaatcgctccgggtgc -3'
Neisseria meningitidis MC58	Proteobacteria	Betaproteobacteria	Arg	chr.trna31	CCG	71.4	5'- gcacccatagctcagtt-gga--agagtgtcagtttccgaagctggag-gtcacaggttcgatccctgttgggtgc -3'
Neisseria meningitidis MC58	Proteobacteria	Betaproteobacteria	Arg	chr.trna13	CCT	56.2	5'- ctcgccatagttcaac--ggga-tgaacgtatgcctcctaagcgtaaa-a-tacaggttcgattcctgttggcgag -3'
Neisseria meningitidis MC58	Proteobacteria	Betaproteobacteria	Arg	chr.trna36	TCT	79.9	5'- gcgcccgtagctcaacc-ggat-agagcaccgaccttctaagtcgggg-gttacaggttcgattcctgtcgggcgt -3'
Prochlorococcus marinus subsp. marinus str. CCMP1375 SS120	Terrabacteria group	Cyanobacteria/Melainabacteria group	Arg	chr.trna37	ACG	71.5	5'- gcgcctgtagctcagc--gggattgagcatctgactacggatcagagg-gtcgggagttcgaatctctccaggcgc -3'
Prochlorococcus marinus subsp. marinus str. CCMP1375 SS120	Terrabacteria group	Cyanobacteria/Melainabacteria group	Arg	chr.trna18	CCG	72.6	5'- gggcatgtagctcagtt-ggat-agagcatcagattccggttctgaga-gtcgggggttcgagtccctccatgctc -3'
Prochlorococcus marinus subsp. marinus str. CCMP1375 SS120	Terrabacteria group	Cyanobacteria/Melainabacteria group	Arg	chr.trna22	CCT	80.2	5'- ggggctgtagctcagta-ggat-agagcgacggtttcctaaaccgtag-gtcgtgggttcgaatcccgccagcccc -3'
Prochlorococcus marinus subsp. marinus str. CCMP1375 SS120	Terrabacteria group	Cyanobacteria/Melainabacteria group	Arg	chr.trna12	TCT	78.7	5'- gctccgttagctcagct-ggat-agagcaactgccttctaagcagtgg-gtctcaggttcgaatcctgaacggagc -3'
Pseudomonas aeruginosa PAO1	Proteobacteria	Gammaproteobacteria	Arg	chr.trna17	ACG	43.6	5'- ggttcgatagctcagcctggt--agagcaaccatccacgaaatggtct-gtcgcgggttcgactcccgctcgaacg -3'
Pseudomonas aeruginosa PAO1	Proteobacteria	Gammaproteobacteria	Arg	chr.trna4	ACG	79.2	5'- gcactcatagctcagct-ggat-agagtactcggctacgaaccgagcg-gtcggaggttcgaatcctcctgagtgc -3'
Pseudomonas aeruginosa PAO1	Proteobacteria	Gammaproteobacteria	Arg	chr.trna63	CCG	83.6	5'- gcatccgtagctcagct-ggat-agagtactgccctccgaaggcaggg-gtcgtgggttcgaatcccgccggatgc -3'
Pseudomonas aeruginosa PAO1	Proteobacteria	Gammaproteobacteria	Arg	chr.trna41	CCT	79.2	5'- gtcccggtagctcaatt-ggat-agagcatccccctcctaaggggaag-gttggaggttcgacccctctccgggac -3'
Pseudomonas aeruginosa PAO1	Proteobacteria	Gammaproteobacteria	Arg	chr.trna8	TCT	90.9	5'- gcgcccgtagctcagct-ggat-agagcatccgccttctaagcggatg-gtcgcaggttcgagtcctgccgggtgc -3'
Rhodospirillum rubrum ATCC 11170	Proteobacteria	Alphaproteobacteria	Arg	chr.trna34	ACG	79.7	5'- gcgcccgtagctcaact-ggat-agagcatctgactacggatcagaag-gctaggagttcgaatctcttcgggcgc -3'
Rhodospirillum rubrum ATCC 11170	Proteobacteria	Alphaproteobacteria	Arg	chr.trna1	CCG	86.1	5'- gcgtccgtagctcagct-ggat-agagcgttggcctccggagccaaag-gtcaggggttcgaatcccttcggacgc -3'
Rhodospirillum rubrum ATCC 11170	Proteobacteria	Alphaproteobacteria	Arg	chr.trna54	CCT	80.3	5'- ctccccgtagctcagca-ggat-agagcgttggattcctaatccaaag-gccacaggttcgaatcctgtcggggag -3'
Rhodospirillum rubrum ATCC 11170	Proteobacteria	Alphaproteobacteria	Arg	chr.trna19	TCT	90.3	5'- gcgcccttagctcagtt-ggat-agagcactcgccttctaagcgagat-gtcgctggttcgaatccagcagggcgc -3'
Rhodobacter sphaeroides 2.4.1	Proteobacteria	Alphaproteobacteria	Arg	chr1.trna23	ACG	80.7	5'- gcacccgtagctcagct-ggat-agagcatcagactacgaatctgagg-gtcgggcgttcgaatcgctccgggtgc -3'
Rhodobacter sphaeroides 2.4.1	Proteobacteria	Alphaproteobacteria	Arg	chr1.trna16	CCG	84.6	5'- gcacccgtagctcagct-ggat-agagcgctgccctccgaaggcagag-gtcacacgttcgaatcgtgtcgggtgc -3'
Rhodobacter sphaeroides 2.4.1	Proteobacteria	Alphaproteobacteria	Arg	chr1.trna39	CCT	80.4	5'- ggccccgtagctcaac--ggga-tgagcgatcccctcctaagggatag-gttgcaggttcaagtcctgccggggtc -3'
Rhodobacter sphaeroides 2.4.1	Proteobacteria	Alphaproteobacteria	Arg	chr1.trna37	TCT	81.6	5'- gggctcatagctcaact-ggat-agagcagccgacttctaatcggcag-gttgagggttcgagtccttctgggccc -3'
Rickettsia prowazekii str. Breinl	Proteobacteria	Alphaproteobacteria	Arg	chr.trna31	ACG	71.3	5'- gcacccgtagctcaatt-ggat-agagtatatgactacggatcataag-gttaggggttcgactcctctcgggtgc -3'
Rickettsia prowazekii str. Breinl	Proteobacteria	Alphaproteobacteria	Arg	chr.trna28	CCG	81.8	5'- gcattcgtagctcagtt-ggat-agagcattgccctccgaaggcaaag-gtcattggttcaaatccaatcgaatgc -3'
Rickettsia prowazekii str. Breinl	Proteobacteria	Alphaproteobacteria	Arg	chr.trna10	TCT	87.6	5'- gcacccttagctcagct-ggat-agagcaacagatttctaatctgtgg-gtcagaggttcgaatcctttagggtgc -3'
Salmonella enterica subsp. enterica serovar Typhi str. CT18	Proteobacteria	Gammaproteobacteria	Arg	chr.trna57	ACG	81.6	5'- gcatccgtagctcagct-ggat-agagtactcggctacgaaccgagcg-gtcggaggttcgaatcctcccggatgc -3'
Salmonella enterica subsp. enterica serovar Typhi str. CT18	Proteobacteria	Gammaproteobacteria	Arg	chr.trna46	CCG	70.4	5'- gcgcccgtagctcagct-ggat-agagcgctgccctccggaggcagag-gtctcaggttcgaatcctgtccggcgt -3'
Salmonella enterica subsp. enterica serovar Typhi str. CT18	Proteobacteria	Gammaproteobacteria	Arg	chr.trna69	CCT	64	5'- ccgccactagctcagct-ggat-agagcatcaacctcctaagttgatg-gtgcgaggttcgaggcctcggtggcgg -3'
Salmonella enterica subsp. enterica serovar Typhi str. CT18	Proteobacteria	Gammaproteobacteria	Arg	chr.trna16	CCT	69.8	5'- gtccccttagttaaat--ggga-ttaacgagcccctcctaagggctag-t-tgcaggttcgattcctgcaggggac -3'
Salmonella enterica subsp. enterica serovar Typhi str. CT18	Proteobacteria	Gammaproteobacteria	Arg	chr.trna70	TCT	67.5	5'- ccgccattagctcaacc-ggat-agagcatagagcttctacctctaag-gttcggggttcaattcctcgatggcgg -3'
Salmonella enterica subsp. enterica serovar Typhi str. CT18	Proteobacteria	Gammaproteobacteria	Arg	chr.trna5	TCT	94.3	5'- gcgcccttagctcagtt-ggat-agagcaacggccttctaagccgtgg-gtcgcaggttcgaatcctgcagggcgc -3'
Salmonella enterica subsp. enterica serovar Typhimurium str. LT2	Proteobacteria	Gammaproteobacteria	Arg	chr.trna62	ACG	81.6	5'- gcatccgtagctcagct-ggat-agagtactcggctacgaaccgagcg-gtcggaggttcgaatcctcccggatgc -3'
Salmonella enterica subsp. enterica serovar Typhimurium str. LT2	Proteobacteria	Gammaproteobacteria	Arg	chr.trna34	CCG	81	5'- gcgcccgtagctcagct-ggat-agagcgctgccctccggaggcagag-gtctcaggttcgaatcctgtcgggcgt -3'
Salmonella enterica subsp. enterica serovar Typhimurium str. LT2	Proteobacteria	Gammaproteobacteria	Arg	chr.trna13	CCT	64	5'- ccgccactagctcagct-ggat-agagcatcaacctcctaagttgatg-gtgcgaggttcgaggcctcggtggcgg -3'
Salmonella enterica subsp. enterica serovar Typhimurium str. LT2	Proteobacteria	Gammaproteobacteria	Arg	chr.trna21	CCT	69.8	5'- gtccccttagttaaat--ggga-ttaacgagcccctcctaagggctag-t-tgcaggttcgattcctgcaggggac -3'
Salmonella enterica subsp. enterica serovar Typhimurium str. LT2	Proteobacteria	Gammaproteobacteria	Arg	chr.trna14	TCT	67.5	5'- ccgccattagctcaacc-ggat-agagcatagagcttctacctctaag-gttcggggttcaattcctcgatggcgg -3'
Salmonella enterica subsp. enterica serovar Typhimurium str. LT2	Proteobacteria	Gammaproteobacteria	Arg	chr.trna67	TCT	71.2	5'- ccgccattagctcaact-ggaa-agagcacggagcttctacctctgtg-gttcggggttcgaatcctcgatggcgg -3'
Salmonella enterica subsp. enterica serovar Typhimurium str. LT2	Proteobacteria	Gammaproteobacteria	Arg	chr.trna6	TCT	94.3	5'- gcgcccttagctcagtt-ggat-agagcaacggccttctaagccgtgg-gtcgcaggttcgaatcctgcagggcgc -3'
Shewanella oneidensis MR-1	Proteobacteria	Gammaproteobacteria	Arg	chr.trna68	ACG	79.7	5'- gcgcatgtagctcagct-ggat-agagtacctggctacgaaccaggcg-gtcggaggttcgaatccttccacgcgc -3'
Shewanella oneidensis MR-1	Proteobacteria	Gammaproteobacteria	Arg	chr.trna70	ACG	82.5	5'- gcgcatgtagctcagct-ggat-agagtacctggctacgaaccaggcg-gtcggaggttcgactccttccatgcgc -3'
Shewanella oneidensis MR-1	Proteobacteria	Gammaproteobacteria	Arg	chr.trna71	ACG	82.8	5'- gcgcgtgtagctcagct-ggat-agagtacctggctacgaaccaggcg-gtcggaggttcgactccttccacgcgc -3'
Shewanella oneidensis MR-1	Proteobacteria	Gammaproteobacteria	Arg	chr.trna67	ACG	85	5'- gcgcgtgtagctcagct-ggat-agagtacctggctacgaaccaggcg-gtcggaggttcgaatccttccacgcgc -3'
Shewanella oneidensis MR-1	Proteobacteria	Gammaproteobacteria	Arg	chr.trna59	CCG	86.8	5'- gcgcccatagctcagct-ggat-agagcgcacccctccggagggtgag-gccgaaggttcgaatccttttgggcgc -3'
Shewanella oneidensis MR-1	Proteobacteria	Gammaproteobacteria	Arg	chr.trna49	CCT	66.4	5'- ctcttcatagctcaaca-ggat-agagcagccgcctcctaagcggccg-a-tcggggttcgagtccctgtggagag -3'
Shewanella oneidensis MR-1	Proteobacteria	Gammaproteobacteria	Arg	chr.trna23	TCT	93.3	5'- gcgcccgtagctcagtt-ggat-agagcacccgccttctaagcgggtg-gtcgcaggttcgaatcctgccgggcgt -3'
Shigella dysenteriae Sd197	Proteobacteria	Gammaproteobacteria	Arg	chr.trna64	ACG	81.6	5'- gcatccgtagctcagct-ggat-agagtactcggctacgaaccgagcg-gtcggaggttcgaatcctcccggatgc -3'
Shigella dysenteriae Sd197	Proteobacteria	Gammaproteobacteria	Arg	chr.trna45	CCG	84.1	5'- gcgcccgtagctcagct-ggat-agagcgctgccctccggaggcagag-gtctcaggttcgaatcctgtcgggcgc -3'
Shigella dysenteriae Sd197	Proteobacteria	Gammaproteobacteria	Arg	chr.trna24	CCT	63.9	5'- gtcctcttagttaaat--ggga-ttaacgagcccctcctaagggctaa-t-tgcaggttcgattcctgcaggggac -3'
Shigella dysenteriae Sd197	Proteobacteria	Gammaproteobacteria	Arg	chr.trna19	TCT	64.2	5'- ccaccactagctcatcc-ggat-agagcatcaaccttctaagttgacg-gtgcgaggttcgagccctcggtggtgg -3'
Shigella dysenteriae Sd197	Proteobacteria	Gammaproteobacteria	Arg	chr.trna83	TCT	67.1	5'- ccaccactagctcatcc-ggat-agagcatcaaccttctaagttgacg-gtgcgaggttcgagtcctcggtggtgg -3'
Shigella dysenteriae Sd197	Proteobacteria	Gammaproteobacteria	Arg	chr.trna15	TCT	81	5'- gcgttgttagctcagcc-ggac-agagcaattgccttctaagcaatcg-gtcactggttcgaatccagtacagcgc -3'
Shigella dysenteriae Sd197	Proteobacteria	Gammaproteobacteria	Arg	chr.trna5	TCT	89.3	5'- gcgcccttagctcagtt-ggat-agagcaacgaccttctaagtcgtgg-gccgcaggttcgaatcctgcagggcgc -3'
Shigella flexneri 2a str. 301	Proteobacteria	Gammaproteobacteria	Arg	chr.trna70	ACG	76.9	5'- gtatccgtagctcagct-ggat-agagtactcggctacgaaccgagcg-gtcggaggttcgaatcctcccggatgc -3'
Shigella flexneri 2a str. 301	Proteobacteria	Gammaproteobacteria	Arg	chr.trna67	ACG	81.6	5'- gcatccgtagctcagct-ggat-agagtactcggctacgaaccgagcg-gtcggaggttcgaatcctcccggatgc -3'
Shigella flexneri 2a str. 301	Proteobacteria	Gammaproteobacteria	Arg	chr.trna40	CCG	84.1	5'- gcgcccgtagctcagct-ggat-agagcgctgccctccggaggcagag-gtctcaggttcgaatcctgtcgggcgc -3'
Shigella flexneri 2a str. 301	Proteobacteria	Gammaproteobacteria	Arg	chr.trna28	CCT	63.9	5'- gtcctcttagttaaat--ggga-ttaacgagcccctcctaagggctaa-t-tgcaggttcgattcctgcaggggac -3'
Shigella flexneri 2a str. 301	Proteobacteria	Gammaproteobacteria	Arg	chr.trna16	TCT	67.1	5'- ccaccactagctcatcc-ggat-agagcatcaaccttctaagttgacg-gtgcgaggttcgagtcctcggtggtgg -3'
Shigella flexneri 2a str. 301	Proteobacteria	Gammaproteobacteria	Arg	chr.trna87	TCT	70.6	5'- ccaccactagctcatcc-ggat-agagcatcaaccttctaagttgacg-gtccgaggttcgagtcctcggtggtgg -3'
Shigella flexneri 2a str. 301	Proteobacteria	Gammaproteobacteria	Arg	chr.trna91	TCT	81	5'- gcgttgttagctcagcc-ggac-agagcaattgccttctaagcaatcg-gtcactggttcgaatccagtacagcgc -3'
Shigella flexneri 2a str. 301	Proteobacteria	Gammaproteobacteria	Arg	chr.trna7	TCT	89.3	5'- gcgcccttagctcagtt-ggat-agagcaacgaccttctaagtcgtgg-gccgcaggttcgaatcctgcagggcgc -3'
Staphylococcus aureus subsp. aureus NCTC 8325	Terrabacteria group	Firmicutes	Arg	chr.trna29	ACG	63.9	5'- gcgcccgtagctcaatt-ggat-agagcgtttgactacggatcaagag-gttatgggttcgactcctatcgggcgc -3'
Staphylococcus aureus subsp. aureus NCTC 8325	Terrabacteria group	Firmicutes	Arg	chr.trna59	CCG	47.9	5'- ctccttgtggtgtaat--ggga-tacacgtaagattccggttcttaag-a-taggggttcaattcccttcaaggag -3'
Staphylococcus aureus subsp. aureus NCTC 8325	Terrabacteria group	Firmicutes	Arg	chr.trna56	TCT	78.6	5'- gtcctggtagctcagct-ggat-agagcaatggccttctaagccatcg-gtcgggggttcgaatccctcccaggac -3'
Streptococcus pneumoniae R6	Terrabacteria group	Firmicutes	Arg	chr.trna34	ACG	70.6	5'- gcacccttagctcaact-ggat-agagtacctgactacgaatcaggcg-gttagaggttcgactcctctagggtgc -3'
Streptococcus pneumoniae R6	Terrabacteria group	Firmicutes	Arg	chr.trna57	CCG	51.7	5'- ccacccttagtgtaat--ggga-ttcacgtaagattccggttcttgag-a-tgggggttcgattccctcagggtgg -3'
Streptococcus pneumoniae R6	Terrabacteria group	Firmicutes	Arg	chr.trna56	CCT	60.5	5'- gctcccttagttcaat--ggga-ttaacaactccctcctaaggagtag-t-tgcaggttcgattcctgcagggggc -3'
Streptococcus pneumoniae R6	Terrabacteria group	Firmicutes	Arg	chr.trna9	TCT	75.6	5'- ggtctcatagctcagct-ggat-agagcattcgccttctaagcgaacg-gtcgcaggttcgaatcctgctgggatc -3'
Streptococcus suis BM407	Terrabacteria group	Firmicutes	Arg	chr.trna43	ACG	72.7	5'- gcacccttagctcaact-ggat-agagtacctgactacgaatcaggcg-gttagaggttcgaatcctctagggtgc -3'
Streptococcus suis BM407	Terrabacteria group	Firmicutes	Arg	chr.trna56	CCG	51.7	5'- ccacccttagtgtaat--ggga-ttcacgtaagattccggttcttgag-a-tgggggttcgattccctcagggtgg -3'
Streptococcus suis BM407	Terrabacteria group	Firmicutes	Arg	chr.trna49	TCT	77.8	5'- ggttccatagctcagct-ggat-agagcattcgccttctaagcgaacg-gtcgcaggttcgaatcctgctggaatc -3'
Thermosynechococcus elongatus BP-1	Terrabacteria group	Cyanobacteria/Melainabacteria group	Arg	chr.trna34	ACG	68.9	5'- gggcttgtagcttagt--gggattgagcggctgactacggatcagcag-gtcgggggttcgagtccctccaagccc -3'
Thermosynechococcus elongatus BP-1	Terrabacteria group	Cyanobacteria/Melainabacteria group	Arg	chr.trna15	CCG	75.1	5'- ggacgtgtggctcagt--gggattgagcatcggattccggttccgagg-gtcgggggttcgaatccctccacgtcc -3'
Thermosynechococcus elongatus BP-1	Terrabacteria group	Cyanobacteria/Melainabacteria group	Arg	chr.trna7	CCT	68.5	5'- ggggctgtagctcagtc-ggat-agagcgagcgcctcctaagcgctag-gccgtgcgttcaaatcgcaccagtccc -3'
Thermosynechococcus elongatus BP-1	Terrabacteria group	Cyanobacteria/Melainabacteria group	Arg	chr.trna38	TCT	72	5'- gcgcccgtagctcagc--gggaatgagcactcgccttctaagcgattg-gtcgttggttcgagtccaaccgggcgc -3'
Thermanaerovibrio acidaminovorans DSM 6589	Synergistetes	Synergistia	Arg	chr.1.trna40	ACG	80.8	5'- gcgccggtagctcaact-ggat-agagcatcggactacggatccgaag-gttacgggttcaaatcctgtccggcgc -3'
Thermanaerovibrio acidaminovorans DSM 6589	Synergistetes	Synergistia	Arg	chr.1.trna1	CCG	76.6	5'- gtgtccgtagctcagct-ggat-agagtgttggcctccggagccaaag-gtcccgggttcgaatcccggcgggcac -3'
Thermanaerovibrio acidaminovorans DSM 6589	Synergistetes	Synergistia	Arg	chr.1.trna45	CCT	85.1	5'- gggcccatagctcagca-ggat-agagcgacggcctcctaagccgtag-gtcgccagttcgactctggctgggccc -3'
Thermanaerovibrio acidaminovorans DSM 6589	Synergistetes	Synergistia	Arg	chr.1.trna11	TCG	84.8	5'- gcgcccgtagctcagt--ggga-tgagcggcagacttcggatctgttg-gtcgcgggttcaaatcctgccgggcgc -3'
Thermanaerovibrio acidaminovorans DSM 6589	Synergistetes	Synergistia	Arg	chr.1.trna9	TCT	90.3	5'- gcgcctgtagctcaatt-ggac-agagcaacggacttctaatccgtgg-gttggaggttcgagtcctctcaggcgc -3'
Thermotoga maritima MSB8	Thermotogae	Thermotogae	Arg	chr.trna33	CCG	85.3	5'- gtgcctgtagctcaac--ggga-tgagcgctggactccggatccagag-gttgcgggttcgagtcccgccaggcac -3'
Thermotoga maritima MSB8	Thermotogae	Thermotogae	Arg	chr.trna26	CCT	81.2	5'- gcccccgtagttcaac--ggga-tgaacggcggattcctaatccgcag-a-tggaggttcgattcctcccgggggc -3'
Thermotoga maritima MSB8	Thermotogae	Thermotogae	Arg	chr.trna6	GCG	87.7	5'- gtgcccgtagctcagtt-ggat-agagcgccagactgcggatctggag-gttgggggttcgaatccccccgggcac -3'
Thermotoga maritima MSB8	Thermotogae	Thermotogae	Arg	chr.trna46	TCG	86	5'- gcgcccgtagctcaact-ggat-agagcgtcggacttcggatccgatg-gttgcgggttcgagtcctgccgggcgc -3'
Thermotoga maritima MSB8	Thermotogae	Thermotogae	Arg	chr.trna44	TCT	86.1	5'- gcgcccgtagctcaaca-ggat-agagcatcggatttctaatccgagg-gttgcaggttcgagtcctgccgggcgc -3'
Thermus thermophilus HB8	Terrabacteria group	Deinococcus-Thermus	Arg	chr1.trna23	ACG	83.4	5'- gggcccgtagctcagct-ggat-agagcggctgactacggatcagcag-gtcgggggttcgaatcctcccgggccc -3'
Thermus thermophilus HB8	Terrabacteria group	Deinococcus-Thermus	Arg	chr1.trna41	CCG	88.7	5'- gcgcccgtagctcagct-ggat-agagcgtcggcctccggagccgaag-gtcagaggttcgagtcctctcgggcgc -3'
Thermus thermophilus HB8	Terrabacteria group	Deinococcus-Thermus	Arg	chr1.trna3	CCT	84	5'- gcgcccgtagctcagca-ggat-agagcgggggcttcctaagccctag-gccgggggttcgaatccctccgggcgc -3'
Thermus thermophilus HB8	Terrabacteria group	Deinococcus-Thermus	Arg	chr1.trna37	TCT	90.7	5'- gggcccgtagctcagt--ggga-cgagcagccgccttctaagcggtag-gtcgggggttcgaatccctccgggccc -3'
Thermodesulfovibrio yellowstonii DSM 11347	Nitrospirae	Nitrospira	Arg	chr.1.trna41	ACG	73.2	5'- gcgcccatagctcagta-ggat-agagcggcggactacgaatccgtag-gtcgggggttcaaatcctcctgggcgc -3'
Thermodesulfovibrio yellowstonii DSM 11347	Nitrospirae	Nitrospira	Arg	chr.1.trna3	CCG	80.3	5'- gcgcctgtagctcagt--ggga-ggagcatcggcctccggagccgatg-gtcggaggttcaaatcctctcaggcgc -3'
Thermodesulfovibrio yellowstonii DSM 11347	Nitrospirae	Nitrospira	Arg	chr.1.trna33	CCT	73.4	5'- gcccccttagctcagta-ggat-agagcacaggtttcctaaacctggt-gtcgcaggttcgatccctgcagggggc -3'
Thermodesulfovibrio yellowstonii DSM 11347	Nitrospirae	Nitrospira	Arg	chr.1.trna43	TCT	83.7	5'- gcgcctgtagctcagtc-ggat-agagcaactgccttctaagcagtgg-gccgggggttcgaatccctccaggcgc -3'
Vibrio cholerae O1 biovar El Tor str. N16961	Proteobacteria	Gammaproteobacteria	Arg	chrI.trna30	ACG	72.1	5'- gcgtccgtagctcagct-ggat-agagtacctgtctacgaaccaggcg-gtcagaggttcgaatcctctcggacgc -3'
Vibrio cholerae O1 biovar El Tor str. N16961	Proteobacteria	Gammaproteobacteria	Arg	chrI.trna32	ACG	80.6	5'- gcgctcgtagctcagct-ggat-agagtacctggctacgaaccaggcg-gtcagaggttcgaatcctctcgagcgc -3'
Vibrio cholerae O1 biovar El Tor str. N16961	Proteobacteria	Gammaproteobacteria	Arg	chrI.trna33	ACG	81.7	5'- gcgtccgtagctcagct-ggat-agagtacctggctacgaaccaggcg-gtcagaggttcgaatcctctcggacgc -3'
Vibrio cholerae O1 biovar El Tor str. N16961	Proteobacteria	Gammaproteobacteria	Arg	chrI.trna6	CCG	87.3	5'- gcgcccgtagctcagct-ggat-agagcgttggcctccggagccaaag-gtcgaaggttcaaatcctttcgggcgc -3'
Vibrio cholerae O1 biovar El Tor str. N16961	Proteobacteria	Gammaproteobacteria	Arg	chrI.trna77	TCT	86.9	5'- gcgcccttagctcagtt-ggat-agagcacgtgccttctaagcatgtg-gtcacaggttcgaatcctgtagggcgt -3'
Xanthomonas campestris pv. campestris str. ATCC 33913	Proteobacteria	Gammaproteobacteria	Arg	chr.trna50	ACG	82.9	5'- gcgcccgtagctcagtt-ggat-agagtacctggctacgaaccaggcg-gtcgggagttcgaatctctccgggcgc -3'
Xanthomonas campestris pv. campestris str. ATCC 33913	Proteobacteria	Gammaproteobacteria	Arg	chr.trna1	CCG	79.8	5'- gcgctcgtagctcagcc-ggat-agagtagtggcttccgaagccattg-gtcgggggttcgaatccctccgggcgc -3'
Xanthomonas campestris pv. campestris str. ATCC 33913	Proteobacteria	Gammaproteobacteria	Arg	chr.trna21	CCT	81.8	5'- ggccccgtagctcagct-ggat-agagcgtccccctcctaaggggaag-gtcgcccgttcgaatcgggccggggtc -3'
Xanthomonas campestris pv. campestris str. ATCC 33913	Proteobacteria	Gammaproteobacteria	Arg	chr.trna8	TCT	90.1	5'- gcgcccgtagctcaacc-ggat-agagcaccggccttctaagccggcg-gttacaggttcgagtcctgtcgggcgc -3'
Yersinia enterocolitica subsp. enterocolitica 8081	Proteobacteria	Gammaproteobacteria	Arg	chr.trna23	ACG	79.8	5'- gcacccatagctcagct-ggat-agagtactcggctacgaaccgagcg-gtcggaagttcgaatcttcctgggtgc -3'
Yersinia enterocolitica subsp. enterocolitica 8081	Proteobacteria	Gammaproteobacteria	Arg	chr.trna6	CCG	84.9	5'- gcgcccgtagctcagct-ggat-agagcgctgccctccggaggcagag-gtctcaggttcgaatcctgtcgggcgc -3'
Yersinia enterocolitica subsp. enterocolitica 8081	Proteobacteria	Gammaproteobacteria	Arg	chr.trna76	CCT	67.4	5'- gtccccgtagttaaac--ggga-ttaacaagcccctcctaagggctag-t-tactggttcgattccagtcggggac -3'
Yersinia enterocolitica subsp. enterocolitica 8081	Proteobacteria	Gammaproteobacteria	Arg	chr.trna66	TCT	87.3	5'- gcgcccttagctcagtt-ggat-agagcaacggccttctaagccgtag-gtcacaggttcgagccctgtagggcgt -3'
Yersinia pestis CO92	Proteobacteria	Gammaproteobacteria	Arg	chr.trna45	ACG	75.3	5'- gcacccatagctcagct-ggat-agagtactcggctacgaactgagcg-gtcggaagttcgaatcttcctgggtgc -3'
Yersinia pestis CO92	Proteobacteria	Gammaproteobacteria	Arg	chr.trna44	ACG	79.8	5'- gcacccatagctcagct-ggat-agagtactcggctacgaaccgagcg-gtcggaagttcgaatcttcctgggtgc -3'
Yersinia pestis CO92	Proteobacteria	Gammaproteobacteria	Arg	chr.trna27	CCG	84.9	5'- gcgcccgtagctcagct-ggat-agagcgctgccctccggaggcagag-gtctcaggttcgaatcctgtcgggcgc -3'
Yersinia pestis CO92	Proteobacteria	Gammaproteobacteria	Arg	chr.trna19	CCT	67.4	5'- gtccccgtagttaaac--ggga-ttaacaagcccctcctaagggctag-t-tactggttcgattccagtcggggac -3'
Yersinia pestis CO92	Proteobacteria	Gammaproteobacteria	Arg	chr.trna52	TCT	87.3	5'- gcgcccttagctcagtt-ggat-agagcaacggccttctaagccgtag-gtcacaggttcgagccctgtagggcgt -3'

## Sheet: Asn_Bacteria
Species	Group	SubGroup	AA type	tRNA ID(GtRNAdb)	Anticodon	Score(tRNAscan-SE)	Sequence
Agrobacterium fabrum str. C58	Proteobacteria	Alphaproteobacteria	Asn	chrcircular.trna36	GTT	81.2	5'- tccctggtagctcagc--ggg--tgagcattcgactgttaatcgacag-gtcgccggttcgaatccggcccgggga -3'
Amycolatopsis mediterranei U32	Terrabacteria group	Actinobacteria	Asn	chr.trna45	GTT	63.4	5'- tcccctgtagctcaact-ggc--agagcattcggctgttaaccggagg-gttcttggttcgagtccaagcggggga -3'
Aquifex aeolicus VF5	Aquificae	Aquificae	Asn	chr.trna10	GTT	82.4	5'- tccggggtagctcaatc-ggc--agagcgggtggctgttaaccacctg-gttgggggttcgagtccctcccccgga -3'
Bacillus anthracis str. Ames	Terrabacteria group	Firmicutes	Asn	chr.trna30	GTT	81.8	5'- tccgcagtagctcagc--ggg--tgagctatcggctgttaaccgatcg-gtcgtaggttcgattcctacctgcgga -3'
Bacillus anthracis str. Ames	Terrabacteria group	Firmicutes	Asn	chr.trna17	GTT	83.6	5'- tccgcagtagctcagt--ggg--tgagctatcggctgttaaccgatcg-gtcgtaggttcgagtcctacctgcgga -3'
Bacillus anthracis str. Sterne	Terrabacteria group	Firmicutes	Asn	chr.trna61	GTT	81.8	5'- tccgcagtagctcagc--ggg--tgagctatcggctgttaaccgatcg-gtcgtaggttcgattcctacctgcgga -3'
Bacillus anthracis str. Sterne	Terrabacteria group	Firmicutes	Asn	chr.trna26	GTT	83.6	5'- tccgcagtagctcagt--ggg--tgagctatcggctgttaaccgatcg-gtcgtaggttcgagtcctacctgcgga -3'
Bacillus cereus ATCC 14579	Terrabacteria group	Firmicutes	Asn	chr.trna40	GTT	81.8	5'- tccgcagtagctcagc--ggg--tgagctatcggctgttaaccgatcg-gtcgtaggttcgattcctacctgcgga -3'
Bacillus cereus ATCC 14579	Terrabacteria group	Firmicutes	Asn	chr.trna100	GTT	83.6	5'- tccgcagtagctcagt--ggg--tgagctatcggctgttaaccgatcg-gtcgtaggttcgagtcctacctgcgga -3'
Bacillus subtilis subsp. subtilis str. 168	Terrabacteria group	Firmicutes	Asn	chr.trna28	GTT	83.5	5'- tccacagtagctcagt--ggg--tgagctatcggctgttaaccgatcg-gtcgcaggttcgaatcctgcctgtgga -3'
Bacillus subtilis subsp. subtilis str. 168	Terrabacteria group	Firmicutes	Asn	chr.trna17	GTT	84	5'- tccgcagtagctcagt--ggg--tgagctatcggctgttaaccgatcg-gtcgtaggttcgaatcctacctgcgga -3'
Bacillus thuringiensis serovar konkukian str. 97-27	Terrabacteria group	Firmicutes	Asn	chr.trna39	GTT	81.8	5'- tccgcagtagctcagc--ggg--tgagctatcggctgttaaccgatcg-gtcgtaggttcgattcctacctgcgga -3'
Bacillus thuringiensis serovar konkukian str. 97-27	Terrabacteria group	Firmicutes	Asn	chr.trna100	GTT	83.6	5'- tccgcagtagctcagt--ggg--tgagctatcggctgttaaccgatcg-gtcgtaggttcgagtcctacctgcgga -3'
Bacteroides thetaiotaomicron VPI-5482	FCB group	Bacteroidetes/Chlorobi group	Asn	chr.trna24	GTT	72.2	5'- tcttccttagctcagtc-ggtt-agagcatctgactgttaatcagagg-gtccttggttcaagtccaagaggaaga -3'
Bifidobacterium bifidum PRL2010	Terrabacteria group	Actinobacteria	Asn	chr.trna13	GTT	84.5	5'- tcctgcgtagctcagtt-ggc--agagcatccgactgttaatcggacg-gtcgctggttcaagcccagccgcagga -3'
Bifidobacterium longum NCC2705	Terrabacteria group	Actinobacteria	Asn	chr.trna55	GTT	75.4	5'- tcctgcgtagctcagtt-ggc--agagcatccgactgttaatcggacg-gtcactggttcaagcccagtcgcagga -3'
Bifidobacterium longum NCC2705	Terrabacteria group	Actinobacteria	Asn	chr.trna54	GTT	76.4	5'- tcctgcgtagctcagtt-ggc--agagcatccgactgttaatcggacg-gtcgctggttcaagcccagccgcagga -3'
Bordetella pertussis 137	Proteobacteria	Betaproteobacteria	Asn	chr.trna24	GTT	79.8	5'- tccccgatagctcagtc-ggt--agagcgacggactgttaatccgcag-gtcgctggttcgagcccagctcgggga -3'
Borrelia burgdorferi B31	Spirochaetes	Spirochaetia	Asn	NZ_CP009656.1.trna17	GTT	71.7	5'- tcccctatagctcagt--ggg--tgagcgggtggctgttaaccactag-gtcggaggttcaagtccttctggggga -3'
Bradyrhizobium diazoefficiens USDA 110 USDA110	Proteobacteria	Alphaproteobacteria	Asn	chr.trna12	GTT	86.3	5'- tcctcggtagctcagc--ggg--tgagcatccgactgttaatcggatg-gtcgctggttcgaatccagcccgggga -3'
Buchnera aphidicola str. APS Acyrthosiphon pisum	Proteobacteria	Gammaproteobacteria	Asn	chr.trna15	GTT	75	5'- tcctctgtagttcagtt-ggt--agaacggcggactgttaatccgtat-gtcactggttcgaatccagtcggagga -3'
Burkholderia pseudomallei K96243	Proteobacteria	Betaproteobacteria	Asn	chrI.trna40	GTT	81.2	5'- tccccgatagctcagtc-ggt--agagcgccggactgttaatccgtag-gtccctggttcgagcccaggtcgggga -3'
Campylobacter jejuni subsp. jejuni NCTC 11168 ATCC 700819	Proteobacteria	delta/epsilon subdivisions	Asn	chr.trna35	GTT	81.7	5'- tccggattagctcagc--ggg--tgagtagtcggctgttaaccgattg-gtcgtaggttcgaatcctacatccgga -3'
Caulobacter crescentus CB15	Proteobacteria	Alphaproteobacteria	Asn	chr.trna10	GTT	89.8	5'- tccgcggtagctcagt--ggg--tgagcagccggctgttaaccggctg-gtcgtaggttcgaatcctacccgcgga -3'
Chlamydia trachomatis 434/Bu	PVC group	Chlamydiae	Asn	chr.trna29	GTT	71.6	5'- tccggagtagctcagc--ggg--tgagcagtggactgttaatccattg-gtcgttggttcgaacccatcctccgga -3'
Chlamydia trachomatis D/UW-3/CX	PVC group	Chlamydiae	Asn	chr.trna37	GTT	71.6	5'- tccggagtagctcagc--ggg--tgagcagtggactgttaatccattg-gtcgttggttcgaacccatcctccgga -3'
Chloroflexus aurantiacus J-10-fl	Terrabacteria group	Chloroflexi	Asn	chr.1.trna32	GTT	82.4	5'- tccccaatagctcaac--ggg--tgagcagctgactgttaatcagcgg-gttcctggttcgaatccaggttgggga -3'
Clostridium acetobutylicum ATCC 824	Terrabacteria group	Firmicutes	Asn	chr.trna21	GTT	74.6	5'- tccgtgatagctcaac--ggg--tgagcactcggctgttaaccgatag-gttgaaggttcgaatccttttcacgga -3'
Clostridium acetobutylicum ATCC 824	Terrabacteria group	Firmicutes	Asn	chr.trna15	GTT	77.4	5'- tccgcgatagctcaac--ggg--tgagcactcggctgttaaccgatag-gttgaaggttcgaatccttttcgcgga -3'
Clostridium botulinum A str. Hall	Terrabacteria group	Firmicutes	Asn	chr.trna21	GTT	77.4	5'- tccgcgatagctcaac--ggg--tgagcactcggctgttaaccgatag-gttgaaggttcgaatccttttcgcgga -3'
Clostridium botulinum A str. Hall	Terrabacteria group	Firmicutes	Asn	chr.trna46	GTT	78.7	5'- tccgcggtagctcaat--ggg--tgagcactcggctgttaaccgatag-gttgaaggttcgaatcctttccgcgga -3'
Corynebacterium glutamicum ATCC 13032	Terrabacteria group	Actinobacteria	Asn	chr.trna29	GTT	74.4	5'- tcctccatagctcagtt-ggc--agagcattcgactgttaatcgaagg-gtcactggttcgagcccagttggagga -3'
Coxiella burnetii RSA 493	Proteobacteria	Gammaproteobacteria	Asn	chr.trna38	GTT	84.4	5'- tcctcggtagctcagtc-ggt--agagcaggtgactgttaatcacttg-gtcgggggttcaagtccctcccgagga -3'
Deinococcus radiodurans R1	Terrabacteria group	Deinococcus-Thermus	Asn	chr1.trna14	GTT	82.7	5'- tcggcagtagctcagt--ggg--cgagcatccgactgttaatcggacg-gtcgttggttcgaccccaacctgccga -3'
Desulfovibrio vulgaris str. Hildenborough	Proteobacteria	delta/epsilon subdivisions	Asn	chr.trna26	GTT	78.8	5'- tccccggtggctcaatc-ggc--agagcgggtgactgttaatcactag-gttggcggttcaagtccgtcccgggga -3'
Dictyoglomus turgidum DSM 6724	Dictyoglomi	Dictyoglomia	Asn	chr.trna29	GTT	84	5'- tcctcggtagctcaac--ggg--tgagcggccggctgttaaccggcgg-gttgcaggttcgaatcctgcccgagga -3'
Enterobacter cloacae subsp. cloacae ATCC 13047	Proteobacteria	Gammaproteobacteria	Asn	chr.trna17	GTT	65.3	5'- gggtcagaagcacagc--ggg--tgtgcgttcggctgttaaccgaatg-gtcgaaggttcgaatccttcctgtccc -3'
Enterobacter cloacae subsp. cloacae ATCC 13047	Proteobacteria	Gammaproteobacteria	Asn	chr.trna34	GTT	84	5'- tcctctgtagttcagtc-ggt--agaacggcggactgttaatccgtat-gtcactggttcgagtccagtcagagga -3'
Enterococcus faecalis V583	Terrabacteria group	Firmicutes	Asn	chr.trna32	GTT	72.5	5'- tccggcatagctcagtt-ggta-gtagcgcatgactgttaatcatgat-gtcgtaggttcgagtcctactgccgga -3'
Escherichia coli IAI39	Proteobacteria	Gammaproteobacteria	Asn	chr.trna73	GTT	84	5'- tcctctgtagttcagtc-ggt--agaacggcggactgttaatccgtat-gtcactggttcgagtccagtcagagga -3'
Escherichia coli str. K-12 substr. MG1655	Proteobacteria	Gammaproteobacteria	Asn	chr.trna16	GTT	84	5'- tcctctgtagttcagtc-ggt--agaacggcggactgttaatccgtat-gtcactggttcgagtccagtcagagga -3'
Escherichia coli O104_H4 str. 2011C-3493	Proteobacteria	Gammaproteobacteria	Asn	chr.trna15	GTT	84	5'- tcctctgtagttcagtc-ggt--agaacggcggactgttaatccgtat-gtcactggttcgagtccagtcagagga -3'
Escherichia coli O157_H7 str. Sakai Sakai substr. RIMD 0509952	Proteobacteria	Gammaproteobacteria	Asn	chr.trna27	GTT	84	5'- tcctctgtagttcagtc-ggt--agaacggcggactgttaatccgtat-gtcactggttcgagtccagtcagagga -3'
Escherichia coli O83_H1 str. NRG 857C	Proteobacteria	Gammaproteobacteria	Asn	chr.trna16	GTT	84	5'- tcctctgtagttcagtc-ggt--agaacggcggactgttaatccgtat-gtcactggttcgagtccagtcagagga -3'
Escherichia coli UMN026	Proteobacteria	Gammaproteobacteria	Asn	chr.trna16	GTT	84	5'- tcctctgtagttcagtc-ggt--agaacggcggactgttaatccgtat-gtcactggttcgagtccagtcagagga -3'
Flavobacterium psychrophilum JIP02/86	FCB group	Bacteroidetes/Chlorobi group	Asn	chr.trna48	GTT	68.6	5'- tccttcttagctcagtt-ggtt-agagcatctgactgttaatcagagg-gtccttggttcgagcccaagagaggga -3'
Francisella tularensis subsp. tularensis SCHU S4	Proteobacteria	Gammaproteobacteria	Asn	chr.trna16	GTT	86.6	5'- tccccgatagctcagtc-ggt--agagcagttgactgttaatcaattg-gtcggcggttcaagtccgtctcgggga -3'
Fusobacterium nucleatum subsp. nucleatum ATCC 25586	Fusobacteria	Fusobacteriia	Asn	chr.trna1	GTT	78.2	5'- gcttccttagctcagtc-ggt--agagcatgcggctgttaaccgcagc-gtcaatggttcgagtccattaggaagc -3'
Geobacter sulfurreducens PCA	Proteobacteria	delta/epsilon subdivisions	Asn	chr.trna21	GTT	76.7	5'- tccccaatagctcagtc-ggt--agagcgggtggctgttaaccaccat-gtccctggttcgagtccgggttgggga -3'
Gloeobacter violaceus PCC 7421	Terrabacteria group	Cyanobacteria/Melainabacteria group	Asn	chr.trna31	GTT	76.5	5'- tcctcggtagctcagc--ggg--tgagcgatcgactgttaatcgattg-gtcgctggttcgaatccagcccgggga -3'
Haemophilus influenzae Rd KW20	Proteobacteria	Gammaproteobacteria	Asn	chr.trna28	GTT	78.5	5'- tcctccttagttcagtc-ggt--agaacggtggactgttaatccatat-gtcgcaggttcgagtcccgcaggagga -3'
Haemophilus influenzae Rd KW20	Proteobacteria	Gammaproteobacteria	Asn	chr.trna29	GTT	81.3	5'- tcctccttagttcagtc-ggt--agaacggtggactgttaatccatat-gtcgctggttcaagtccagcaggagga -3'
Helicobacter pylori 26695	Proteobacteria	delta/epsilon subdivisions	Asn	chr.trna30	GTT	77.1	5'- tccagattagctcagc--ggg--tgagtaggcggctgttaaccgcttg-gtcgtaggttcgaatcctacatctgga -3'
Ketogulonicigenium vulgare WSH-001	Proteobacteria	Alphaproteobacteria	Asn	chr.trna8	GTT	84	5'- tccgacgtagctcagc--ggg--tgagcagttgactgttaatcaattg-gtcgtaggttcgatccctaccgtcgga -3'
Ketogulonicigenium vulgare WSH-001	Proteobacteria	Alphaproteobacteria	Asn	chr.trna9	GTT	84.4	5'- tccggcgtagctcagc--ggg--tgagcagttgactgttaatcaattg-gtcgtaggttcgatccctaccgccgga -3'
Klebsiella pneumoniae subsp. pneumoniae HS11286	Proteobacteria	Gammaproteobacteria	Asn	chr.trna42	GTT	84	5'- tcctctgtagttcagtc-ggt--agaacggcggactgttaatccgtat-gtcactggttcgagtccagtcagagga -3'
Klebsiella pneumoniae subsp. pneumoniae HS11286	Proteobacteria	Gammaproteobacteria	Asn	plasmid_pKPHS1.trna1	GTT	89.5	5'- gatggtgtagctcagt--ggg--tgagcggttgactgttaatcaactg-gtcggtggttcgaatccacccaccatc -3'
Lactobacillus acidophilus NCFM	Terrabacteria group	Firmicutes	Asn	chr.trna2	GTT	79.2	5'- tccggcttagctcagtt-ggt--agagcgcttgactgttaatcaagat-gtcgtcagttcgagtctgacagccgga -3'
Lactococcus lactis subsp. lactis Il1403 IL1403	Terrabacteria group	Firmicutes	Asn	chr.trna35	GTT	70	5'- tgcggattagctcagtt-ggta-gtagcgcatgactgttaatcatgat-gtcgtcagttcgagtctgacatccgca -3'
Lactobacillus plantarum WCFS1	Terrabacteria group	Firmicutes	Asn	chr.trna9	GTT	63	5'- tgcccggtagttcagc--ggg--tgaataattgactgttaatcaagag-gtcgctggttcgatcccagcccgggca -3'
Lactobacillus plantarum WCFS1	Terrabacteria group	Firmicutes	Asn	chr.trna20	GTT	73.9	5'- tccgacatagctcagtt-ggt--agagcgcttgactgttaatcaagat-gtcgacggttcgagcccgcctgtcgga -3'
Lactobacillus plantarum WCFS1	Terrabacteria group	Firmicutes	Asn	chr.trna42	GTT	82.3	5'- gtggccttagctcagtt-ggt--agagcacctgactgttaatcaggtt-gtcgctggttcgagtccagcaggctac -3'
Lactobacillus salivarius UCC118	Terrabacteria group	Firmicutes	Asn	chr.1.trna15	GTT	72.7	5'- tccggcatagctcagtt-ggt--agagcatctgactgttaatcagggt-gtcgacggttcgagtccgcctgccgga -3'
Leptospira interrogans serovar Lai str. 56601	Spirochaetes	Spirochaetia	Asn	chrI.trna24	GTT	80.9	5'- tcccctttagctcagtc-ggt--agagcaagtgactgttaatcactgg-gtcgctggttcgagcccagcaggggga -3'
Listeria monocytogenes EGD	Terrabacteria group	Firmicutes	Asn	chrI.trna11	GTT	81	5'- tccacagtagctcagtt-ggt--agagcaatcggctgttaaccgatcg-gtcgcaggttcgagtcctgcctgtgga -3'
Mesoplasma florum L1 ATCC 33453	Terrabacteria group	Tenericutes	Asn	chr.trna2	GTT	88.1	5'- ggctttttagctcagtt-ggt--agagcaaccggctgttaaccggttt-gtcacaggttcaagtcctgtaaaagcc -3'
Moorella thermoacetica ATCC 39073	Terrabacteria group	Firmicutes	Asn	chr.trna11	GTT	82.2	5'- tcctcggtagctcaat--ggg--tgagcgcccggctgttaaccgggtg-gttgcaggttcgagccctgcccgggga -3'
Mycobacterium bovis ATCC BAA-935	Terrabacteria group	Actinobacteria	Asn	chr.trna36	GTT	73.8	5'- tcccctgtagctcaatt-ggc--agagcgttcggctgttaaccgaagg-gttggaggttcgagtcctcccggggga -3'
Mycobacterium leprae Br4923	Terrabacteria group	Actinobacteria	Asn	chr.trna11	GTT	74.3	5'- tcccctgtagctcaatt-ggc--agagcattcggctgttaaccgaacg-gttggaggttcgagtcctcccggggga -3'
Mycoplasma mycoides subsp. mycoides SC str. PG1	Terrabacteria group	Tenericutes	Asn	chr.trna15	GTT	82.1	5'- ggctttttagctcagca-ggt--agagcaaccggctgttaaccggttt-gtcacaggttcgagccctgtaaaagcc -3'
Mycoplasma pneumoniae M129-B7	Terrabacteria group	Tenericutes	Asn	chr.trna20	GTT	88.9	5'- ggccacatagctcagc--ggg--tgagcaaccggctgttaaccggttg-gtcacaggttcgatccctgttgtggcc -3'
Mycobacterium smegmatis str. MC2 155	Terrabacteria group	Actinobacteria	Asn	chr.trna37	GTT	73.6	5'- tcccctgtagctcaatt-ggc--agagcattcggctgttaaccgaagg-gttgctggttcgagtccagccggggga -3'
Mycobacterium tuberculosis H37Rv	Terrabacteria group	Actinobacteria	Asn	chr.trna36	GTT	73.8	5'- tcccctgtagctcaatt-ggc--agagcgttcggctgttaaccgaagg-gttggaggttcgagtcctcccggggga -3'
Neisseria gonorrhoeae FA 1090	Proteobacteria	Betaproteobacteria	Asn	chr.trna41	GTT	77.4	5'- tccccgatagctcagtc-ggt--agagcgacggactgttaatccgcag-gtccctggttcgagcccaggtcgggga -3'
Neisseria meningitidis MC58	Proteobacteria	Betaproteobacteria	Asn	chr.trna15	GTT	77.4	5'- tccccgatagctcagtc-ggt--agagcgacggactgttaatccgcag-gtccctggttcgagcccaggtcgggga -3'
Prochlorococcus marinus subsp. marinus str. CCMP1375 SS120	Terrabacteria group	Cyanobacteria/Melainabacteria group	Asn	chr.trna1	GTT	71.3	5'- tcctcggtagctcagc--ggg--tgagcgatcggctgttaaccgattg-gtcgcaggttcgaatcccgcccgggga -3'
Pseudomonas aeruginosa PAO1	Proteobacteria	Gammaproteobacteria	Asn	chr.trna15	GTT	86.9	5'- tccgcgatagctcagtc-ggt--agagcaaatgactgttaatcattgg-gtccctggttcgagtccaggtcgcgga -3'
Rhodospirillum rubrum ATCC 11170	Proteobacteria	Alphaproteobacteria	Asn	chr.trna23	GTT	88.9	5'- tccggagtagctcagc--ggg--tgagcaatcggctgttaaccgattg-gtcgggggttcgaatccctcctccgga -3'
Rhodobacter sphaeroides 2.4.1	Proteobacteria	Alphaproteobacteria	Asn	chr1.trna13	GTT	84.4	5'- tccggcgtagctcagc--ggg--tgagcagttgactgttaatcaattg-gtcgtaggttcgatccctaccgccgga -3'
Rickettsia prowazekii str. Breinl	Proteobacteria	Alphaproteobacteria	Asn	chr.trna24	GTT	79.7	5'- tcctcggtagctcagt--ggg--tgagcaaacggctgttaaccgttcg-gtcgctggttcgagtccggcccgggga -3'
Salmonella enterica subsp. enterica serovar Typhi str. CT18	Proteobacteria	Gammaproteobacteria	Asn	chr.trna12	GTT	84	5'- tcctctgtagttcagtc-ggt--agaacggcggactgttaatccgtat-gtcactggttcgagtccagtcagagga -3'
Salmonella enterica subsp. enterica serovar Typhi str. CT18	Proteobacteria	Gammaproteobacteria	Asn	plasmid_pHCM2.trna1	GTT	89.1	5'- gatggtgtagctcagt--ggg--tgagcggttgactgttaatcaactg-gtcggtggttcgagtccacccaccatc -3'
Salmonella enterica subsp. enterica serovar Typhimurium str. LT2	Proteobacteria	Gammaproteobacteria	Asn	chr.trna17	GTT	84	5'- tcctctgtagttcagtc-ggt--agaacggcggactgttaatccgtat-gtcactggttcgagtccagtcagagga -3'
Shewanella oneidensis MR-1	Proteobacteria	Gammaproteobacteria	Asn	chr.trna39	GTT	84.5	5'- tcccctgtagttcagtc-ggt--agaacggcggactgttaatccgtat-gtcactggttcaagtccagtcagggga -3'
Shigella dysenteriae Sd197	Proteobacteria	Gammaproteobacteria	Asn	chr.trna69	GTT	81.2	5'- tcctctgtagttcagtc-ggt--agaacggcggactgttaatccgtat-gtcactggttcgagtccagtcggagga -3'
Shigella dysenteriae Sd197	Proteobacteria	Gammaproteobacteria	Asn	chr.trna10	GTT	84	5'- tcctctgtagttcagtc-ggt--agaacggcggactgttaatccgtat-gtcactggttcgagtccagtcagagga -3'
Shigella flexneri 2a str. 301	Proteobacteria	Gammaproteobacteria	Asn	chr.trna24	GTT	72.4	5'- tcctctgtagttcagtc-ggt--agaacgggggactgttaatccgtat-gtcactggttcgagtccagtcagagga -3'
Shigella flexneri 2a str. 301	Proteobacteria	Gammaproteobacteria	Asn	chr.trna25	GTT	84	5'- tcctctgtagttcagtc-ggt--agaacggcggactgttaatccgtat-gtcactggttcgagtccagtcagagga -3'
Staphylococcus aureus subsp. aureus NCTC 8325	Terrabacteria group	Firmicutes	Asn	chr.trna13	GTT	81	5'- tccacagtagctcagt--ggg--tgagctatcggctgttaaccgatcg-gtcgtaggttcgagtcctacctgtgga -3'
Streptococcus pneumoniae R6	Terrabacteria group	Firmicutes	Asn	chr.trna11	GTT	72.3	5'- tccgccatagctcagtt-ggta-gtagcgcatgactgttaatcatgat-gtcgtaggttcgagtcctactggcgga -3'
Streptococcus suis BM407	Terrabacteria group	Firmicutes	Asn	chr.trna33	GTT	79.9	5'- tccgccatagctcagtt-ggt--agagcgcatgactgttaatcatgat-gtcacaggttcgagccctgttggcgga -3'
Thermosynechococcus elongatus BP-1	Terrabacteria group	Cyanobacteria/Melainabacteria group	Asn	chr.trna11	GTT	73.5	5'- tcctcagtagctcagc--ggg--tgagcggtcggctgttaaccgattg-gtcgctggttcgaatccagcctgggga -3'
Thermanaerovibrio acidaminovorans DSM 6589	Synergistetes	Synergistia	Asn	chr.1.trna32	GTT	76.5	5'- tcctcggtagctcaatc-ggc--agagcgggtggctgttaaccactag-gttccaggttcaagtcctggccgagga -3'
Thermotoga maritima MSB8	Thermotogae	Thermotogae	Asn	chr.trna18	GTT	89.7	5'- tccggcgtagctcaacc-ggt--agagcgcctggctgttaaccaggtg-gttgcaggttcgagtcctgccgccgga -3'
Thermus thermophilus HB8	Terrabacteria group	Deinococcus-Thermus	Asn	chr1.trna46	GTT	88.1	5'- tccgcggtagctcagca-ggt--agagcagccggctgttaaccggtag-gtcgcaggttcgagtcctgcccgcgga -3'
Thermodesulfovibrio yellowstonii DSM 11347	Nitrospirae	Nitrospira	Asn	chr.1.trna26	GTT	74.1	5'- tcctgggtagctcagcc-ggc--agagcgggtggctgttaaccacttg-gtcgggggttcgaatccctccccagga -3'
Vibrio cholerae O1 biovar El Tor str. N16961	Proteobacteria	Gammaproteobacteria	Asn	chrI.trna89	GTT	77.2	5'- tcctccttagctcagtc-ggt--agagcgacggactgttaatccgcag-gtcgctggttcgagcccagcaggagga -3'
Vibrio cholerae O1 biovar El Tor str. N16961	Proteobacteria	Gammaproteobacteria	Asn	chrI.trna92	GTT	78.9	5'- tcctccttagctcagtc-ggt--agagcgacggactgttaatccgcag-gtcgctggttcaagtccagcaggagga -3'
Vibrio cholerae O1 biovar El Tor str. N16961	Proteobacteria	Gammaproteobacteria	Asn	chrI.trna80	GTT	79.6	5'- tcctccttagttcagtc-ggt--agaacggcggactgttaatccgtat-gtcgcaggttcgagtcccgcaggagga -3'
Xanthomonas campestris pv. campestris str. ATCC 33913	Proteobacteria	Gammaproteobacteria	Asn	chr.trna41	GTT	86.7	5'- gcccgaatagctcagcc-ggtt-agagcacttgactgttaatcagggg-gtcgttggttcgagtccaacttcgggc -3'
Yersinia enterocolitica subsp. enterocolitica 8081	Proteobacteria	Gammaproteobacteria	Asn	chr.trna46	GTT	82.8	5'- tcctctgtagttcagtc-ggt--agaacggcggactgttaatccgtat-gtcactggttcaagtccagtcagagga -3'
Yersinia enterocolitica subsp. enterocolitica 8081	Proteobacteria	Gammaproteobacteria	Asn	chr.trna44	GTT	84	5'- tcctctgtagttcagtc-ggt--agaacggcggactgttaatccgtat-gtcactggttcgagtccagtcagagga -3'
Yersinia pestis CO92	Proteobacteria	Gammaproteobacteria	Asn	chr.trna61	GTT	84	5'- tcctctgtagttcagtc-ggt--agaacggcggactgttaatccgtat-gtcactggttcgagtccagtcagagga -3'

## Sheet: Asp_Bacteria
Species	Group	SubGroup	AA type	tRNA ID(GtRNAdb)	Anticodon	Score(tRNAscan-SE)	Sequence
Agrobacterium fabrum str. C58	Proteobacteria	Alphaproteobacteria	Asp	chrcircular.trna13	GTC	86.1	5'- gcgggtgtagctcagtc-ggtt-agagtgccggcctgtcacgccggag-gtcgcgggttcgagccccgtcactcgc -3'
Agrobacterium fabrum str. C58	Proteobacteria	Alphaproteobacteria	Asp	chrcircular.trna12	GTC	87.7	5'- gcgggtgtagctcagtt-ggtt-agagtgccggcctgtcacgccggag-gtcgcgggttcgagccccgtcactcgc -3'
Amycolatopsis mediterranei U32	Terrabacteria group	Actinobacteria	Asp	chr.trna8	GTC	82.9	5'- ggccctgtggcgcagtt-ggtt-agcgcgtcgccctgtcacggcgaag-gtcgcgggttcgagtcccgtcagggtc -3'
Aquifex aeolicus VF5	Aquificae	Aquificae	Asp	chr.trna25	GTC	95.6	5'- ggagcggtagttcagcccggtc-agaacgccggcctgtcaagccggag-gtcgcgggttcaaatcccgtccgctcc -3'
Bacillus anthracis str. Ames	Terrabacteria group	Firmicutes	Asp	chr.trna21	GTC	74.5	5'- ggtcccgtggtgtagt--gggt-tacatgcctgcctgtcacgcaggag-atcgccggttcgaccccggtcgggacc -3'
Bacillus anthracis str. Sterne	Terrabacteria group	Firmicutes	Asp	chr.trna20	GTC	74.5	5'- ggtcccgtggtgtagt--gggt-tacatgcctgcctgtcacgcaggag-atcgccggttcgaccccggtcgggacc -3'
Bacillus cereus ATCC 14579	Terrabacteria group	Firmicutes	Asp	chr.trna31	GTC	74.5	5'- ggtcccgtggtgtagt--gggt-tacatgcctgcctgtcacgcaggag-atcgccggttcgaccccggtcgggacc -3'
Bacillus subtilis subsp. subtilis str. 168	Terrabacteria group	Firmicutes	Asp	chr.trna38	GTC	91	5'- ggtccggtagttcagtt-ggtt-agaatgcctgcctgtcacgcaggag-gtcgcgggttcgagtcccgtccggacc -3'
Bacillus thuringiensis serovar konkukian str. 97-27	Terrabacteria group	Firmicutes	Asp	chr.trna30	GTC	74.5	5'- ggtcccgtggtgtagt--gggt-tacatgcctgcctgtcacgcaggag-atcgccggttcgaccccggtcgggacc -3'
Bacteroides thetaiotaomicron VPI-5482	FCB group	Bacteroidetes/Chlorobi group	Asp	chr.trna14	GTC	76.7	5'- ggttcggtagttcagtt-ggtt-agaatacatgcctgtcacgcatggg-gtcgcgggttcgagtcccgtccggacc -3'
Bacteroides thetaiotaomicron VPI-5482	FCB group	Bacteroidetes/Chlorobi group	Asp	chr.trna15	GTC	80.7	5'- ggtgcgttagttcagtt-ggtt-agaatacatgcctgtcacgcatggg-gtcacgggttcgagtcccgtacgcacc -3'
Bifidobacterium bifidum PRL2010	Terrabacteria group	Actinobacteria	Asp	chr.trna28	GTC	74.4	5'- ggccccgtagctcagtt-ggtt-agagcgccgccctgtcacggcggag-gtcaccggttcaagtccggccggggtc -3'
Bifidobacterium longum NCC2705	Terrabacteria group	Actinobacteria	Asp	chr.trna32	GTC	74.4	5'- ggccccgtagctcagtt-ggtt-agagcgccgccctgtcacggcggag-gtcaccggttcaagtccggccggggtc -3'
Bordetella pertussis 137	Proteobacteria	Betaproteobacteria	Asp	chr.trna46	GTC	91.4	5'- ggagcggtagttcagtt-ggtt-agaataccggcctgtcacgccgggg-gtcgcgggttcgagccccgtccgctcc -3'
Borrelia burgdorferi B31	Spirochaetes	Spirochaetia	Asp	NZ_CP009656.1.trna25	GTC	73.3	5'- gggggcgtagttcaggt-ggtt-agaacgcctgcctgtcacgcaggag-gtcgcgggttcgagacccgtcgctccc -3'
Bradyrhizobium diazoefficiens USDA 110 USDA110	Proteobacteria	Alphaproteobacteria	Asp	chr.trna35	GTC	91.7	5'- gcgggagtagctcagtt-ggtt-agagcgccggcctgtcacgccggag-gtcgcgggttcgagccccgtctctcgc -3'
Buchnera aphidicola str. APS Acyrthosiphon pisum	Proteobacteria	Gammaproteobacteria	Asp	chr.trna4	GTC	80.6	5'- ggtgtggtagttcagtt-ggtt-agaataccggcctgtcacgccgggg-gtcgcgggttcgagtcccgtccgcacc -3'
Burkholderia pseudomallei K96243	Proteobacteria	Betaproteobacteria	Asp	chrI.trna27	GTC	92.7	5'- ggagcggtagttcagtc-ggtt-agaataccggcctgtcacgccgggg-gtcgcgggttcgagtcccgtccgctcc -3'
Campylobacter jejuni subsp. jejuni NCTC 11168 ATCC 700819	Proteobacteria	delta/epsilon subdivisions	Asp	chr.trna38	GTC	88.3	5'- gcagcggtagttcagct-ggtt-agaatgccgccctgtcacggcggag-gtcgcgggttcgagccccgtccgctgc -3'
Caulobacter crescentus CB15	Proteobacteria	Alphaproteobacteria	Asp	chr.trna19	GTC	91.9	5'- gcggatgtagctcagtt-ggtt-agagcgccggcctgtcacgccggag-gtcgcgggttcgagccccgtcattcgc -3'
Chlamydia trachomatis 434/Bu	PVC group	Chlamydiae	Asp	chr.trna23	GTC	72.6	5'- gcgggagtagttcaact-ggtt-agagcaccgccctgtcaaggcggaa-gttgcgggttcgagccccgtctctcgc -3'
Chlamydia trachomatis D/UW-3/CX	PVC group	Chlamydiae	Asp	chr.trna31	GTC	72.6	5'- gcgggagtagttcaact-ggtt-agagcaccgccctgtcaaggcggaa-gttgcgggttcgagccccgtctctcgc -3'
Chloroflexus aurantiacus J-10-fl	Terrabacteria group	Chloroflexi	Asp	chr.1.trna12	GTC	82.1	5'- gggcccgtcgtctagc--gggt-tggatgccaccctgtcaaggtggag-gtcgcgggttcgaatcccgtcgggccc -3'
Clostridium acetobutylicum ATCC 824	Terrabacteria group	Firmicutes	Asp	chr.trna25	GTC	79.9	5'- ggcttggtagctcagct-ggtt-agagtgctggcctgtcacgccagag-gtcgagggttcgatccccttccaagtc -3'
Clostridium botulinum A str. Hall	Terrabacteria group	Firmicutes	Asp	chr.trna26	GTC	86	5'- ggcccagtggctcagtt-ggtt-agagtgccggcctgtcacgccggag-gtcgagggttcgagccccttctgggtc -3'
Corynebacterium glutamicum ATCC 13032	Terrabacteria group	Actinobacteria	Asp	chr.trna39	GTC	83.4	5'- ggccctgtggcgcagtt-ggtt-agcgcgccgccctgtcacggcggag-gtcgcgggttcaagtcccgtcagggtc -3'
Coxiella burnetii RSA 493	Proteobacteria	Gammaproteobacteria	Asp	chr.trna28	GTC	91.5	5'- ggagtggtagttcagtt-ggtt-agaataccggcctgtcacgccgggg-gtcgcgggttcgagtcccgtccactcc -3'
Deinococcus radiodurans R1	Terrabacteria group	Deinococcus-Thermus	Asp	chr1.trna33	GTC	45.2	5'- ggtttcatcgtccagc--gggc-cggatgccccgttgtctgcgggagg-a-cgcgggttcgagtcccgctgggacc -3'
Deinococcus radiodurans R1	Terrabacteria group	Deinococcus-Thermus	Asp	chr1.trna45	GTC	82.4	5'- ggtccggtagtgtagc--gggt-tgcatatctgcctgtcacgcagaag-gtcgcgggttcaaatcccgtccggacc -3'
Desulfovibrio vulgaris str. Hildenborough	Proteobacteria	delta/epsilon subdivisions	Asp	chr.trna8	GTC	87.4	5'- ggagccgtagttaagac-ggtt-ataacgccggcctgtcacgccggag-gccgagggttcgagtcccttcggctcc -3'
Desulfovibrio vulgaris str. Hildenborough	Proteobacteria	delta/epsilon subdivisions	Asp	chr.trna9	GTC	88	5'- ggagcggtagttaagac-ggtt-ataacgccggcctgtcacgccggag-gccgagggttcgagtcccttccgctcc -3'
Dictyoglomus turgidum DSM 6724	Dictyoglomi	Dictyoglomia	Asp	chr.trna25	GTC	80.5	5'- ggggtcgtggtgtagcccggtttaacacacctgcctgtcacgcaggag-accgcgggttcgaatcccgtcgacccc -3'
Enterobacter cloacae subsp. cloacae ATCC 13047	Proteobacteria	Gammaproteobacteria	Asp	chr.trna13	GTC	86.7	5'- ggagcggtagttcagtc-ggtt-agaatacctgcctgtcacgcagggg-gtcgcgggttcgagtcccgtccgttcc -3'
Enterococcus faecalis V583	Terrabacteria group	Firmicutes	Asp	chr.trna36	GTC	73.1	5'- ggttccgtggtgtagg--gggt-tacatgcctgcctgtcacgcaggag-atcgcgggttcaaatcccgtcggaacc -3'
Enterococcus faecalis V583	Terrabacteria group	Firmicutes	Asp	chr.trna20	GTC	75	5'- ggtttggtagttcagct-ggtt-agaatgcctgcctgtcacgcaggag-gtcgcgggttcgagtcccgtccagacc -3'
Escherichia coli IAI39	Proteobacteria	Gammaproteobacteria	Asp	chr.trna54	GTC	86.7	5'- ggagcggtagttcagtc-ggtt-agaatacctgcctgtcacgcagggg-gtcgcgggttcgagtcccgtccgttcc -3'
Escherichia coli str. K-12 substr. MG1655	Proteobacteria	Gammaproteobacteria	Asp	chr.trna40	GTC	86.7	5'- ggagcggtagttcagtc-ggtt-agaatacctgcctgtcacgcagggg-gtcgcgggttcgagtcccgtccgttcc -3'
Escherichia coli O104_H4 str. 2011C-3493	Proteobacteria	Gammaproteobacteria	Asp	chr.trna42	GTC	86.7	5'- ggagcggtagttcagtc-ggtt-agaatacctgcctgtcacgcagggg-gtcgcgggttcgagtcccgtccgttcc -3'
Escherichia coli O157_H7 str. Sakai Sakai substr. RIMD 0509952	Proteobacteria	Gammaproteobacteria	Asp	chr.trna43	GTC	84.7	5'- ggagcggtagttcagtc-ggtt-agaatacctgcctgtcacgcagggg-t-cgcgggttcgagtcccgtccgttcc -3'
Escherichia coli O157_H7 str. Sakai Sakai substr. RIMD 0509952	Proteobacteria	Gammaproteobacteria	Asp	chr.trna3	GTC	86.7	5'- ggagcggtagttcagtc-ggtt-agaatacctgcctgtcacgcagggg-gtcgcgggttcgagtcccgtccgttcc -3'
Escherichia coli O83_H1 str. NRG 857C	Proteobacteria	Gammaproteobacteria	Asp	chr.trna31	GTC	86.7	5'- ggagcggtagttcagtc-ggtt-agaatacctgcctgtcacgcagggg-gtcgcgggttcgagtcccgtccgttcc -3'
Escherichia coli UMN026	Proteobacteria	Gammaproteobacteria	Asp	chr.trna3	GTC	86.7	5'- ggagcggtagttcagtc-ggtt-agaatacctgcctgtcacgcagggg-gtcgcgggttcgagtcccgtccgttcc -3'
Flavobacterium psychrophilum JIP02/86	FCB group	Bacteroidetes/Chlorobi group	Asp	chr.trna45	GTC	74	5'- ggtttggtagttcagtt-ggtt-agaatacatgcctgtcacgcatggg-gtcgcgggttcgagtcccgtccagacc -3'
Francisella tularensis subsp. tularensis SCHU S4	Proteobacteria	Gammaproteobacteria	Asp	chr.trna22	GTC	85.5	5'- ggagtggtagttcagtt-ggtt-agaatacctgcctgtcacgcagggg-gtcgcgggttcgagtcccgtccattcc -3'
Fusobacterium nucleatum subsp. nucleatum ATCC 25586	Fusobacteria	Fusobacteriia	Asp	chr.trna22	GTC	89.3	5'- gggggtgtagctcagtt-ggtt-agagcgcctgcctgtcacgcaggag-gtcgcgagttcgagcctcgtcactccc -3'
Fusobacterium nucleatum subsp. nucleatum ATCC 25586	Fusobacteria	Fusobacteriia	Asp	chr.trna47	GTC	90	5'- gggggtgtagctcagtttggtt-agagcgcctgcctgtcacgcaggag-gtcgcgagttcgagtctcgtcactccc -3'
Geobacter sulfurreducens PCA	Proteobacteria	delta/epsilon subdivisions	Asp	chr.trna40	GTC	88.1	5'- ggggtcgtagttaagtt-ggtt-ataacgccggcctgtcacgccggag-gccgcgggttcgagccccgtcgacccc -3'
Gloeobacter violaceus PCC 7421	Terrabacteria group	Cyanobacteria/Melainabacteria group	Asp	chr.trna8	GTC	76.9	5'- ggccccgtagctcaatt-ggtt-agagcgccgccctgtcacggcggag-gttgacggttcgagcccgttcggggtc -3'
Haemophilus influenzae Rd KW20	Proteobacteria	Gammaproteobacteria	Asp	chr.trna16	GTC	84.8	5'- ggagtggtagttcagct-ggtt-agaatacctgcctgtcacgcagggg-gtcgcgggttcgagtcccgtccattcc -3'
Helicobacter pylori 26695	Proteobacteria	delta/epsilon subdivisions	Asp	chr.trna35	GTC	87.3	5'- ggagcggtagttcagct-ggtt-agaatatctgcctgtcacgcagggg-gtcgcgggttcgagtcccgtccgctcc -3'
Ketogulonicigenium vulgare WSH-001	Proteobacteria	Alphaproteobacteria	Asp	chr.trna47	GTC	88.1	5'- gcggttgtagctcagtc-ggtt-agagtaccggcctgtcacgccgggg-gtcgcgggttcgagccccgtcaaccgc -3'
Ketogulonicigenium vulgare WSH-001	Proteobacteria	Alphaproteobacteria	Asp	chr.trna48	GTC	89.7	5'- gcggttgtagctcagtt-ggtt-agagtaccggcctgtcacgccgggg-gtcgcgggttcgagccccgtcaaccgc -3'
Klebsiella pneumoniae subsp. pneumoniae HS11286	Proteobacteria	Gammaproteobacteria	Asp	chr.trna24	GTC	86.7	5'- ggagcggtagttcagtc-ggtt-agaatacctgcctgtcacgcagggg-gtcgcgggttcgagtcccgtccgttcc -3'
Lactobacillus acidophilus NCFM	Terrabacteria group	Firmicutes	Asp	chr.trna20	GTC	65.2	5'- ggtccattggagcagt--gggttttctcgcctccctgtcacggaggag-atcgtgggttcaaatcccacatggacc -3'
Lactococcus lactis subsp. lactis Il1403 IL1403	Terrabacteria group	Firmicutes	Asp	chr.trna17	GTC	71.3	5'- ggttctgtagtgtagc--gggt-ttcacgtcgccctgtcacggcgaag-atcgcgggttcgattcccgtcagaacc -3'
Lactobacillus plantarum WCFS1	Terrabacteria group	Firmicutes	Asp	chr.trna32	GTC	73.9	5'- ggtccgttggtctagtt-ggtttaggacgcctgcctgtcacgcaggag-atcacgagttcgagtctcgtacggacc -3'
Lactobacillus salivarius UCC118	Terrabacteria group	Firmicutes	Asp	chr.1.trna19	GTC	70.1	5'- ggtcctatggtgtagg--gggt-ttcacgcctgcctgtcacgcaggag-atcgccggttcaaatccggctaggacc -3'
Leptospira interrogans serovar Lai str. 56601	Spirochaetes	Spirochaetia	Asp	chrI.trna3	GTC	84	5'- ggagctgtagctcagct-ggtt-agagtgcctgcctgtcacgcaggat-gtcgcgggttcgagtcccgtcagctcc -3'
Listeria monocytogenes EGD	Terrabacteria group	Firmicutes	Asp	chrI.trna14	GTC	62.4	5'- ggttccgtggtgtagg--gggt-tacatgcctgcctgtcacgcaggag-atcgcgggttcaaatcccgtcgggacc -3'
Mesoplasma florum L1 ATCC 33453	Terrabacteria group	Tenericutes	Asp	chr.trna20	GTC	83.7	5'- ggccccatagcgaagtt-ggtt-atcgcgcctccctgtcacggaggag-atcacgggttcgagtcccgttggggtc -3'
Moorella thermoacetica ATCC 39073	Terrabacteria group	Firmicutes	Asp	chr.trna35	GTC	77.6	5'- ggagccgtagtgtagt--gggtctacatgtcggcctgtcacgccgaag-atcgcgggttcaactcccgtcggctcc -3'
Moorella thermoacetica ATCC 39073	Terrabacteria group	Firmicutes	Asp	chr.trna42	GTC	79	5'- ggagccgtagtgtagc--gggtttacatgtcggcctgtcacgccgaag-atcgcgggttcaaatcccgtcggctcc -3'
Mycobacterium bovis ATCC BAA-935	Terrabacteria group	Actinobacteria	Asp	chr.trna9	GTC	92.5	5'- ggccctgtggcgcagtt-ggtt-agcgcgccgccctgtcacggcggag-gtcgcgggttcgagtcccgtcagggtc -3'
Mycobacterium leprae Br4923	Terrabacteria group	Actinobacteria	Asp	chr.trna25	GTC	84.1	5'- ggccctgtggcgcagtt-ggtt-agcgcgccgccctgtcacggcggag-gtcgcgggttcgagtcccgtcagggtc -3'
Mycoplasma mycoides subsp. mycoides SC str. PG1	Terrabacteria group	Tenericutes	Asp	chr.trna12	GTC	83.7	5'- ggccccatagcgaagtt-ggtt-atcgcgcctccctgtcacggaggag-atcacgggttcgagtcccgttggggtc -3'
Mycobacterium smegmatis str. MC2 155	Terrabacteria group	Actinobacteria	Asp	chr.trna31	GTC	91.6	5'- ggccctgtggcgcagtt-ggtt-agcgcgccgccctgtcacggcggag-gtcgcgggttcaagtcccgtcagggtc -3'
Mycobacterium tuberculosis H37Rv	Terrabacteria group	Actinobacteria	Asp	chr.trna9	GTC	92.5	5'- ggccctgtggcgcagtt-ggtt-agcgcgccgccctgtcacggcggag-gtcgcgggttcgagtcccgtcagggtc -3'
Neisseria gonorrhoeae FA 1090	Proteobacteria	Betaproteobacteria	Asp	chr.trna34	GTC	89.3	5'- gcggtggtagctcagtt-ggtt-agagtaccggcctgtcacgccggtg-gtcgcgggttcgagccccgtccgccgc -3'
Neisseria meningitidis MC58	Proteobacteria	Betaproteobacteria	Asp	chr.trna10	GTC	88.5	5'- gcggtggtagctcagtt-ggtt-agagtaccggcctgtcacgccgggg-gtcgcgggttcgagccccgtccgccgc -3'
Prochlorococcus marinus subsp. marinus str. CCMP1375 SS120	Terrabacteria group	Cyanobacteria/Melainabacteria group	Asp	chr.trna31	GTC	77	5'- gggaccgtagttcaact-ggtt-agagcaccgccctgtcacggcggaa-gttgcgggttcgaatcccgtcggtccc -3'
Pseudomonas aeruginosa PAO1	Proteobacteria	Gammaproteobacteria	Asp	chr.trna43	GTC	91.8	5'- gcagcggtagttcagtc-ggtt-agaataccggcctgtcacgccgggg-gtcgcgggttcgagtcccgtccgctgc -3'
Pseudomonas aeruginosa PAO1	Proteobacteria	Gammaproteobacteria	Asp	chr.trna12	GTC	92.7	5'- ggagcggtagttcagtc-ggtt-agaataccggcctgtcacgccgggg-gtcgcgggttcgagtcccgtccgctcc -3'
Rhodospirillum rubrum ATCC 11170	Proteobacteria	Alphaproteobacteria	Asp	chr.trna28	GTC	91.8	5'- gcgggtgtagctcagtt-ggtt-agagcgctggcctgtcacgccagag-gtcgccggttcaagtccggtcactcgc -3'
Rhodobacter sphaeroides 2.4.1	Proteobacteria	Alphaproteobacteria	Asp	chr1.trna29	GTC	88.1	5'- gcggttgtagctcagtc-ggtt-agagtaccggcctgtcacgccgggg-gtcgcgggttcgagccccgtcaaccgc -3'
Rhodobacter sphaeroides 2.4.1	Proteobacteria	Alphaproteobacteria	Asp	chr1.trna30	GTC	89.7	5'- gcggttgtagctcagtt-ggtt-agagtaccggcctgtcacgccgggg-gtcgcgggttcgagccccgtcaaccgc -3'
Rickettsia prowazekii str. Breinl	Proteobacteria	Alphaproteobacteria	Asp	chr.trna29	GTC	89.1	5'- ggggatgtagctcagtt-ggtt-agagcgtctgcctgtcacgcagaag-gtcgcgggttcgagtcccgtcattctc -3'
Salmonella enterica subsp. enterica serovar Typhi str. CT18	Proteobacteria	Gammaproteobacteria	Asp	chr.trna2	GTC	88.3	5'- ggagcggtagttcagtt-ggtt-agaatacctgcctgtcacgcagggg-gtcgcgggttcgagtcccgtccgttcc -3'
Salmonella enterica subsp. enterica serovar Typhimurium str. LT2	Proteobacteria	Gammaproteobacteria	Asp	chr.trna32	GTC	88.3	5'- ggagcggtagttcagtt-ggtt-agaatacctgcctgtcacgcagggg-gtcgcgggttcgagtcccgtccgttcc -3'
Shewanella oneidensis MR-1	Proteobacteria	Gammaproteobacteria	Asp	chr.trna1	GTC	94.3	5'- ggagcggtagttcagtt-ggtt-agaataccggcctgtcacgccgggg-gtcgcgggttcgagtcccgtccgctcc -3'
Shigella dysenteriae Sd197	Proteobacteria	Gammaproteobacteria	Asp	chr.trna43	GTC	85.5	5'- ggagcggtagttcagtc-ggtt-agaatacctgcctgtcacgcagggg-gtcgcgggttcaagtcccgtccgttcc -3'
Shigella dysenteriae Sd197	Proteobacteria	Gammaproteobacteria	Asp	chr.trna4	GTC	86.7	5'- ggagcggtagttcagtc-ggtt-agaatacctgcctgtcacgcagggg-ggcgcgggttcgagtcccgtccgttcc -3'
Shigella dysenteriae Sd197	Proteobacteria	Gammaproteobacteria	Asp	chr.trna3	GTC	86.7	5'- ggagcggtagttcagtc-ggtt-agaatacctgcctgtcacgcagggg-gtcgcgggttcgagtcccgtccgttcc -3'
Shigella flexneri 2a str. 301	Proteobacteria	Gammaproteobacteria	Asp	chr.trna38	GTC	86.7	5'- ggagcggtagttcagtc-ggtt-agaatacctgcctgtcacgcagggg-gtcgcgggttcgagtcccgtccgttcc -3'
Staphylococcus aureus subsp. aureus NCTC 8325	Terrabacteria group	Firmicutes	Asp	chr.trna2	GTC	72.6	5'- ggtctcgtagtgtagc--gggt-tacacgcctgcctgtcacgcaggag-atcgcgggttcgattcccgtcgagacc -3'
Streptococcus pneumoniae R6	Terrabacteria group	Firmicutes	Asp	chr.trna28	GTC	72.4	5'- ggtcccgtagtgtagc--gggt-ttcacgtcgccctgtcacggcgaag-atcgcgggttcgattcccgtcgggacc -3'
Streptococcus suis BM407	Terrabacteria group	Firmicutes	Asp	chr.trna3	GTC	72.4	5'- ggtcccgtagtgtagc--gggt-ttcacgtcgccctgtcacggcgaag-atcgcgggttcgattcccgtcgggacc -3'
Thermosynechococcus elongatus BP-1	Terrabacteria group	Cyanobacteria/Melainabacteria group	Asp	chr.trna26	GTC	73.5	5'- gggactgtagttcaatc-ggtt-agagcaccgccctgtcacggcggaa-gttgcgggttcgagccccgtcagtccc -3'
Thermanaerovibrio acidaminovorans DSM 6589	Synergistetes	Synergistia	Asp	chr.1.trna28	GTC	90	5'- ggggttgtagctcagtacggtt-agagcgccggcctgtcacgccggag-gccgcgggttcaagtcccgtcagcccc -3'
Thermotoga maritima MSB8	Thermotogae	Thermotogae	Asp	chr.trna29	GTC	86.2	5'- ggggacgtggtgcagcctggtt-agcatgccggtctgtcacaccggtg-gtcgcgggttcaaatcccgtcgtcccc -3'
Thermus thermophilus HB8	Terrabacteria group	Deinococcus-Thermus	Asp	chr1.trna15	GTC	83.5	5'- ggccccgtggtgtagtt-ggtt-aacacacccgcctgtcacgtgggag-atcgcgggttcgagtcccgtcggggcc -3'
Thermodesulfovibrio yellowstonii DSM 11347	Nitrospirae	Nitrospira	Asp	chr.1.trna22	GTC	78.6	5'- ggggtggtagttcagcacggtt-agaacgcttgcctgtcacgcaagag-gccgcgggttcaagtcccgtccacccc -3'
Vibrio cholerae O1 biovar El Tor str. N16961	Proteobacteria	Gammaproteobacteria	Asp	chrI.trna13	GTC	92.7	5'- ggagcggtagttcagtc-ggtt-agaataccggcctgtcacgccgggg-gtcgcgggttcgagtcccgtccgctcc -3'
Xanthomonas campestris pv. campestris str. ATCC 33913	Proteobacteria	Gammaproteobacteria	Asp	chr.trna13	GTC	87.6	5'- ggagcggtagttcagct-ggtt-agaatgctggcctgtcacgccggag-gtcgcgggttcgagtcccgtccgctcc -3'
Yersinia enterocolitica subsp. enterocolitica 8081	Proteobacteria	Gammaproteobacteria	Asp	chr.trna26	GTC	85.4	5'- ggagcggtagttcagtt-ggtt-agaatacctgcctgtcacgcagggg-gtcgcgggttcgagccccgtccgttcc -3'
Yersinia enterocolitica subsp. enterocolitica 8081	Proteobacteria	Gammaproteobacteria	Asp	chr.trna27	GTC	91.1	5'- ggtgcggtagttcagtc-ggtt-agaataccggcctgtcacgccgggg-gtcgcgggttcgagtcccgtccgcacc -3'
Yersinia pestis CO92	Proteobacteria	Gammaproteobacteria	Asp	chr.trna25	GTC	85.4	5'- ggagcggtagttcagtt-ggtt-agaatacctgcctgtcacgcagggg-gtcgcgggttcgagccccgtccgttcc -3'
Yersinia pestis CO92	Proteobacteria	Gammaproteobacteria	Asp	chr.trna6	GTC	91.1	5'- ggtgcggtagttcagtc-ggtt-agaataccggcctgtcacgccgggg-gtcgcgggttcgagtcccgtccgcacc -3'

## Sheet: Cys_Bacteria
Species	Group	SubGroup	AA type	tRNA ID(GtRNAdb)	Anticodon	Score(tRNAscan-SE)	Sequence
Agrobacterium fabrum str. C58	Proteobacteria	Alphaproteobacteria	Cys	chrcircular.trna30	GCA	76.2	5'- ggcctcgtggcggagt--ggg--tacgcagaggactgcaaatccttgt-a-ccccggttcaattccgggcgaggcc -3'
Amycolatopsis mediterranei U32	Terrabacteria group	Actinobacteria	Cys	chr.trna23	GCA	73	5'- ggtggagtggccgaga--ggg--caggcaacggcctgcaaagccgtgt-a-cacgggttcgaatcccgtctccacc -3'
Aquifex aeolicus VF5	Aquificae	Aquificae	Cys	chr.trna4	GCA	78.7	5'- ggcgacgtggccgagc--ggg--taggcgggggactgcaaatcccctt-tacggcggttcgaatccgcccgtcgcc -3'
Bacillus anthracis str. Ames	Terrabacteria group	Firmicutes	Cys	chr.trna43	GCA	76.8	5'- ggcggcatagccaagt--ggg--taggcagaggtctgcaaaaccttta-t-caccggttcaaatccggttgccgcc -3'
Bacillus anthracis str. Sterne	Terrabacteria group	Firmicutes	Cys	chr.trna74	GCA	76.8	5'- ggcggcatagccaagt--ggg--taggcagaggtctgcaaaaccttta-t-caccggttcaaatccggttgccgcc -3'
Bacillus cereus ATCC 14579	Terrabacteria group	Firmicutes	Cys	chr.trna53	GCA	76.8	5'- ggcggcatagccaagt--ggg--taggcagaggtctgcaaaaccttta-t-caccggttcaaatccggttgccgcc -3'
Bacillus subtilis subsp. subtilis str. 168	Terrabacteria group	Firmicutes	Cys	chr.trna52	GCA	72.6	5'- ggcggcatagccaagt--ggg--taggcagaggtctgcaaaaccttta-t-ccccggttcgaatccgggtgtcgcc -3'
Bacillus thuringiensis serovar konkukian str. 97-27	Terrabacteria group	Firmicutes	Cys	chr.trna75	GCA	76.7	5'- ggcgatatagccaaat--ggg--taggcaaaggtctgcaaaaccttga-t-cgccggttcaaatccggctatcgcc -3'
Bacillus thuringiensis serovar konkukian str. 97-27	Terrabacteria group	Firmicutes	Cys	chr.trna52	GCA	76.8	5'- ggcggcatagccaagt--ggg--taggcagaggtctgcaaaaccttta-t-caccggttcaaatccggttgccgcc -3'
Bacteroides thetaiotaomicron VPI-5482	FCB group	Bacteroidetes/Chlorobi group	Cys	chr.trna60	GCA	59.6	5'- ggttccttggatgagt--gggc-tagtcagcggtctgcaaaaccgtgt-a-cggcggttcgaatccgccaggaacc -3'
Bifidobacterium bifidum PRL2010	Terrabacteria group	Actinobacteria	Cys	chr.trna38	GCA	65.1	5'- ggtgggttagccaagc--ggg--taggcagcggcctgcaaagccgtat-a-gacgagttcgactctcgtacccacc -3'
Bifidobacterium longum NCC2705	Terrabacteria group	Actinobacteria	Cys	chr.trna3	GCA	65.1	5'- ggtgggttagccaagc--ggg--taggcagcggcctgcaaagccgtat-a-gacgagttcgactctcgtacccacc -3'
Bordetella pertussis 137	Proteobacteria	Betaproteobacteria	Cys	chr.trna9	GCA	75.1	5'- ggcgcaatggcagagt--ggg--tatgcagcggattgcaaatccgtgt-a-cgtcggttcgattccggcttgcgcc -3'
Borrelia burgdorferi B31	Spirochaetes	Spirochaetia	Cys	NZ_CP009656.1.trna2	GCA	71.9	5'- ggcgctgtacccaagt--gggc-tagggagaagtctgcaaaactttga-ttcgccggttcgattccggtcagcgcc -3'
Bradyrhizobium diazoefficiens USDA 110 USDA110	Proteobacteria	Alphaproteobacteria	Cys	chr.trna11	GCA	74.1	5'- ggccacgtggcggagt--ggg--tacgcgccggtctgcaaaaccgttt-a-ctcgggttcgagtcccgacgtggcc -3'
Burkholderia pseudomallei K96243	Proteobacteria	Betaproteobacteria	Cys	chrII.trna4	GCA	68.2	5'- ggcgcggtagcaaagc--ggg--tatgcggcggcctgcaaagccgctc-a-ggtcggttcgactccggctcgcgcc -3'
Burkholderia pseudomallei K96243	Proteobacteria	Betaproteobacteria	Cys	chrI.trna22	GCA	75.3	5'- ggcgcgatagcaaagc--ggg--tatgcagcggcctgcaaagccgtgt-a-ggccggttcgactccggctcgcgcc -3'
Campylobacter jejuni subsp. jejuni NCTC 11168 ATCC 700819	Proteobacteria	delta/epsilon subdivisions	Cys	chr.trna21	GCA	75.9	5'- ggcgacatagccaagc--ggg--taggcatgggcctgcaaagccttga-t-ctccggttcgaatccggatgtcgcc -3'
Caulobacter crescentus CB15	Proteobacteria	Alphaproteobacteria	Cys	chr.trna24	GCA	82.6	5'- ggcccggtggcggagt--ggg--tacgcagcggactgcaaatccgtgc-a-cgccggttcgattccggcccgggcc -3'
Chlamydia trachomatis 434/Bu	PVC group	Chlamydiae	Cys	chr.trna31	GCA	66.7	5'- ggtggcatcgccaagc--ggg--taggccgaggcctgcaaagcctcta-t-ccccggttcgattccgggtgccacc -3'
Chlamydia trachomatis D/UW-3/CX	PVC group	Chlamydiae	Cys	chr.trna15	GCA	66.7	5'- ggtggcatcgccaagc--ggg--taggccgaggcctgcaaagcctcta-t-ccccggttcgattccgggtgccacc -3'
Chloroflexus aurantiacus J-10-fl	Terrabacteria group	Chloroflexi	Cys	chr.1.trna26	GCA	86.4	5'- ggcgacgtagcaaagt--ggg--tatgcagcggtctgcaaaaccgcca-ttcgcgggttcgattcccgccgtcgcc -3'
Clostridium acetobutylicum ATCC 824	Terrabacteria group	Firmicutes	Cys	chr.trna13	GCA	78.2	5'- ggcgctatagccaagt--ggg--taggcagaggtctgcaaaaccttta-t-ccccagttcaaatctgggtggcgcc -3'
Clostridium botulinum A str. Hall	Terrabacteria group	Firmicutes	Cys	chr.trna77	GCA	79.2	5'- ggcgctatagccaagt--ggg--taggcagaggcctgcaaagccttta-c-ccccagttcaaatctgggtggcgcc -3'
Clostridium botulinum A str. Hall	Terrabacteria group	Firmicutes	Cys	chr.trna13	GCA	79.8	5'- ggcgctatagccaagt--ggg--taggcagaggcctgcaaagccttta-t-ccccagttcaaatctgggtggcgcc -3'
Corynebacterium glutamicum ATCC 13032	Terrabacteria group	Actinobacteria	Cys	chr.trna51	GCA	71.9	5'- ggtggaatggccgagt--ggg--taggcaacggtctgcaaaaccgtgc-a-cacgggttcgattcccgtttccacc -3'
Coxiella burnetii RSA 493	Proteobacteria	Gammaproteobacteria	Cys	chr.trna19	GCA	58.6	5'- ggctgggtggcagagt--ggg--tatgcagcggcctgcaaagccgcgt-a-cgccggttcgattccggcctcagcc -3'
Deinococcus radiodurans R1	Terrabacteria group	Deinococcus-Thermus	Cys	chr1.trna7	GCA	86	5'- ggcgctgtagccaagt--ggg--taggcagaggtctgcaaaacctcca-c-caccggttcgagtccggtcagcgcc -3'
Desulfovibrio vulgaris str. Hildenborough	Proteobacteria	delta/epsilon subdivisions	Cys	chr.trna20	GCA	82	5'- ggcggcgtagccaagt--ggg--taggcagaggtctgcaaaacctcca-ttctccggttcaaatccggacgccgcc -3'
Dictyoglomus turgidum DSM 6724	Dictyoglomi	Dictyoglomia	Cys	chr.trna9	GCA	75.9	5'- ggcggcatcgccaagc--gggc-taggcaggagattgcaaatctccca-ttccccggttcgagtccgggtgccgcc -3'
Enterobacter cloacae subsp. cloacae ATCC 13047	Proteobacteria	Gammaproteobacteria	Cys	chr.trna21	GCA	65.4	5'- ggcgcgttagcaaagc--ggg--tatgtagcggattgcaaatccgtct-a-gtccggttcgactccggaacgcgcc -3'
Enterococcus faecalis V583	Terrabacteria group	Firmicutes	Cys	chr.trna63	GCA	65.6	5'- gtatctatggcgaagt--ggg--cacgctctagtttgcaaaactagca-ttcgtgggttcgaatcccactagatac -3'
Enterococcus faecalis V583	Terrabacteria group	Firmicutes	Cys	chr.trna42	GCA	80.8	5'- ggcggtatagccaagt--ggg--taggcagaggtctgcaaaaccttca-t-caccggttcaaatccggttaccgcc -3'
Escherichia coli IAI39	Proteobacteria	Gammaproteobacteria	Cys	chr.trna12	GCA	64	5'- ggcgcgttaacaaagc--ggg--tatgtagcggattgcaaatccgtct-a-gtccggttcgactccggaacgcgcc -3'
Escherichia coli str. K-12 substr. MG1655	Proteobacteria	Gammaproteobacteria	Cys	chr.trna19	GCA	64	5'- ggcgcgttaacaaagc--ggg--tatgtagcggattgcaaatccgtct-a-gtccggttcgactccggaacgcgcc -3'
Escherichia coli O104_H4 str. 2011C-3493	Proteobacteria	Gammaproteobacteria	Cys	chr.trna18	GCA	64	5'- ggcgcgttaacaaagc--ggg--tatgtagcggattgcaaatccgtct-a-gtccggttcgactccggaacgcgcc -3'
Escherichia coli O157_H7 str. Sakai Sakai substr. RIMD 0509952	Proteobacteria	Gammaproteobacteria	Cys	chr.trna87	GCA	64	5'- ggcgcgttaacaaagc--ggg--tatgtagcggattgcaaatccgtct-a-gtccggttcgactccggaacgcgcc -3'
Escherichia coli O83_H1 str. NRG 857C	Proteobacteria	Gammaproteobacteria	Cys	chr.trna70	GCA	64	5'- ggcgcgttaacaaagc--ggg--tatgtagcggattgcaaatccgtct-a-gtccggttcgactccggaacgcgcc -3'
Escherichia coli UMN026	Proteobacteria	Gammaproteobacteria	Cys	chr.trna74	GCA	64	5'- ggcgcgttaacaaagc--ggg--tatgtagcggattgcaaatccgtct-a-gtccggttcgactccggaacgcgcc -3'
Flavobacterium psychrophilum JIP02/86	FCB group	Bacteroidetes/Chlorobi group	Cys	chr.trna49	GCA	50.2	5'- ggcgtcgtggccgagt--ggg--caggctgggctctgcaaaagctcct-a-ctccggttcgaatccggacgatgcc -3'
Francisella tularensis subsp. tularensis SCHU S4	Proteobacteria	Gammaproteobacteria	Cys	chr.trna28	GCA	71.6	5'- ggctgggtagcaaagt--ggg--tatgcagaggcctgcaaagccttgg-a-cgccggttcgattccggcctcagcc -3'
Fusobacterium nucleatum subsp. nucleatum ATCC 25586	Fusobacteria	Fusobacteriia	Cys	chr.trna24	GCA	74.6	5'- ggcgacgtcgccaagc--ggg--taggcagaggtctgcaaaatctcca-t-caccagttcgaatctggtcgtcgcc -3'
Geobacter sulfurreducens PCA	Proteobacteria	delta/epsilon subdivisions	Cys	chr.trna33	GCA	83	5'- ggcggcgtcgccaagt--ggg--taggcaaaggtctgcaaaaccttta-ttcaccggttcaaatccggtcgccgcc -3'
Gloeobacter violaceus PCC 7421	Terrabacteria group	Cyanobacteria/Melainabacteria group	Cys	chr.trna11	GCA	71.7	5'- ggcggcatagccaagc--ggg--taggcaagggtctgcaaaaccctga-tcccccagttcgaatctgggtgccgcc -3'
Haemophilus influenzae Rd KW20	Proteobacteria	Gammaproteobacteria	Cys	chr.trna3	GCA	61.5	5'- ggcgtgttagcaaagc--ggg--tatgcactggattgcaaatccatgt-a-gctcggttcgactccgggacacgcc -3'
Helicobacter pylori 26695	Proteobacteria	delta/epsilon subdivisions	Cys	chr.trna11	GCA	77.1	5'- ggcgacatagccaagt--ggg--taggcatgggtctgcaaaaccttga-ttccccggttcgaatccgggtgtcgcc -3'
Ketogulonicigenium vulgare WSH-001	Proteobacteria	Alphaproteobacteria	Cys	chr.trna3	GCA	60.5	5'- ggcgagtgggcaggct--ggg--catgcagcggattgcaaatccgtgg-a-gaccggttcgattccggtactcgcc -3'
Klebsiella pneumoniae subsp. pneumoniae HS11286	Proteobacteria	Gammaproteobacteria	Cys	chr.trna72	GCA	65.4	5'- ggcgcgttagcaaagc--ggg--tatgtagcggattgcaaatccgtct-a-gtccggttcgactccggaacgcgcc -3'
Lactobacillus acidophilus NCFM	Terrabacteria group	Firmicutes	Cys	chr.trna34	GCA	68.8	5'- ggcggtgtagccaagt--ggg--taggcagaggtctgcaaaaccttaa-t-cgtcggttcgaatccgacctccgcc -3'
Lactococcus lactis subsp. lactis Il1403 IL1403	Terrabacteria group	Firmicutes	Cys	chr.trna11	GCA	62.7	5'- ggcggcgtagtgaagt--ggg--tacacatggctctgcaaaagcttaa-t-cgtcggttcaaatccgaccgtcgcc -3'
Lactobacillus plantarum WCFS1	Terrabacteria group	Firmicutes	Cys	chr.trna29	GCA	76.9	5'- ggcggtatagccaagt--ggg--taggcagaggtctgcaaaaccttca-t-caccggttcaaatccggttaccgcc -3'
Lactobacillus salivarius UCC118	Terrabacteria group	Firmicutes	Cys	chr.1.trna25	GCA	77.3	5'- ggcggtatagccaagt--ggg--taggcagaggtctgcaaaaccttta-t-caccggttcaaatccggttaccgcc -3'
Leptospira interrogans serovar Lai str. 56601	Spirochaetes	Spirochaetia	Cys	chrI.trna4	GCA	64.6	5'- ggcgtcgtggccaagt--ggg--taggcatggctctgcaaaagcttga-t-ccccggttcgaatccgggcgacgcc -3'
Listeria monocytogenes EGD	Terrabacteria group	Firmicutes	Cys	chrI.trna44	GCA	84.7	5'- ggcgccatagccaagt--ggg--taggcagaggtctgcaaaaccttta-t-caccggttcaaatccggttggcgcc -3'
Mesoplasma florum L1 ATCC 33453	Terrabacteria group	Tenericutes	Cys	chr.trna12	GCA	74.5	5'- ggcggcatagccaagt--gggc-taggcatgggtctgcaacaccctga-t-catcggttcgaatccgattgccgcc -3'
Moorella thermoacetica ATCC 39073	Terrabacteria group	Firmicutes	Cys	chr.trna29	GCA	79.7	5'- ggcgcggtggcgaaga--gggc-tacgccgcggtctgcaaaaccgcta-ttcgccggttcaaatccggcccgcgcc -3'
Mycobacterium bovis ATCC BAA-935	Terrabacteria group	Actinobacteria	Cys	chr.trna21	GCA	82.2	5'- ggtggagtggccgagt--ggg--taggcaacggcctgcaaagccgtgc-a-cacgggttcgattcccgtctccacc -3'
Mycobacterium leprae Br4923	Terrabacteria group	Actinobacteria	Cys	chr.trna37	GCA	74.1	5'- ggtggagtggccgagt--ggg--taggcaacggcctgcaaagccgtgc-a-cacgggttcgattcccgtctccacc -3'
Mycoplasma mycoides subsp. mycoides SC str. PG1	Terrabacteria group	Tenericutes	Cys	chr.trna14	GCA	72.3	5'- ggcaatatagccaagc--gggc-taggcatgggtctgcaacaccctga-t-cgtcggttcgaatccgactattgcc -3'
Mycobacterium smegmatis str. MC2 155	Terrabacteria group	Actinobacteria	Cys	chr.trna40	GCA	66.3	5'- gcgggtgtggctgagt--ggg--caggcagcggcctgcaaagccgtct-a-cacgggttcgagtcccgtcactcgc -3'
Mycobacterium smegmatis str. MC2 155	Terrabacteria group	Actinobacteria	Cys	chr.trna44	GCA	82.2	5'- ggtggagtggccgagt--ggg--taggcaacggcctgcaaagccgtgc-a-cacgggttcgattcccgtctccacc -3'
Mycobacterium tuberculosis H37Rv	Terrabacteria group	Actinobacteria	Cys	chr.trna21	GCA	82.2	5'- ggtggagtggccgagt--ggg--taggcaacggcctgcaaagccgtgc-a-cacgggttcgattcccgtctccacc -3'
Neisseria gonorrhoeae FA 1090	Proteobacteria	Betaproteobacteria	Cys	chr.trna47	GCA	69.6	5'- ggcgagatagcaaagt--ggg--tatgcagcggattgcaaatccgtct-a-cgccggttcgattccgactctcgcc -3'
Neisseria meningitidis MC58	Proteobacteria	Betaproteobacteria	Cys	chr.trna47	GCA	69.6	5'- ggcgagatagcaaagt--ggg--tatgcagcggattgcaaatccgtct-a-cgccggttcgattccgactctcgcc -3'
Prochlorococcus marinus subsp. marinus str. CCMP1375 SS120	Terrabacteria group	Cyanobacteria/Melainabacteria group	Cys	chr.trna19	GCA	72.7	5'- ggcggcatggccaagc--ggg--taggcagaggattgcaaatccttta-t-ccccagttcgaatctgggtgccgcc -3'
Pseudomonas aeruginosa PAO1	Proteobacteria	Gammaproteobacteria	Cys	chr.trna58	GCA	64.3	5'- ggctgagtagcagagt--ggg--tatgcaccggattgcaaatccgtga-a-cgccggttcgattccgacctcagcc -3'
Rhodospirillum rubrum ATCC 11170	Proteobacteria	Alphaproteobacteria	Cys	chr.trna22	GCA	76.6	5'- ggccggatggcagagt--ggg--tatgcagcggactgcaaatccgcgt-a-cgtcggttcgattccggctccggcc -3'
Rhodobacter sphaeroides 2.4.1	Proteobacteria	Alphaproteobacteria	Cys	chr1.trna28	GCA	73.9	5'- ggcgggttggcggaga--ggg--tacgcagcggattgcaaatccgtga-a-gaccggttcgattccggtacccgcc -3'
Rickettsia prowazekii str. Breinl	Proteobacteria	Alphaproteobacteria	Cys	chr.trna25	GCA	67.5	5'- ggctgggtagcaaagt--ggg--tatgccgtggactgcaaatcctcta-ttcgtcggttcgattccgaccctggcc -3'
Salmonella enterica subsp. enterica serovar Typhi str. CT18	Proteobacteria	Gammaproteobacteria	Cys	chr.trna67	GCA	64	5'- ggcgcgttaacaaagc--ggg--tatgtagcggattgcaaatccgtct-a-gtccggttcgactccggaacgcgcc -3'
Salmonella enterica subsp. enterica serovar Typhimurium str. LT2	Proteobacteria	Gammaproteobacteria	Cys	chr.trna73	GCA	64	5'- ggcgcgttaacaaagc--ggg--tatgtagcggattgcaaatccgtct-a-gtccggttcgactccggaacgcgcc -3'
Shewanella oneidensis MR-1	Proteobacteria	Gammaproteobacteria	Cys	chr.trna28	GCA	66	5'- ggcgcgatggcagaat--ggg--catgctgcggattgcaaatccgtcg-a-tctcggttcgactccgggtcgcgcc -3'
Shigella dysenteriae Sd197	Proteobacteria	Gammaproteobacteria	Cys	chr.trna12	GCA	64	5'- ggcgcgttaacaaagc--ggg--tatgtagcggattgcaaatccgtct-a-gtccggttcgactccggaacgcgcc -3'
Shigella flexneri 2a str. 301	Proteobacteria	Gammaproteobacteria	Cys	chr.trna84	GCA	64	5'- ggcgcgttaacaaagc--ggg--tatgtagcggattgcaaatccgtct-a-gtccggttcgactccggaacgcgcc -3'
Staphylococcus aureus subsp. aureus NCTC 8325	Terrabacteria group	Firmicutes	Cys	chr.trna45	GCA	84.9	5'- ggcggcatagccaagt--ggg--taggcagaggtctgcaaaaccttta-t-caccggttcaaatccggttgccgcc -3'
Streptococcus pneumoniae R6	Terrabacteria group	Firmicutes	Cys	chr.trna8	GCA	62.8	5'- ggcggtatagccaagt--ggg--taggcacggctctgcaaaagcttga-t-cgtcggttcaaatccgtctaccgcc -3'
Streptococcus suis BM407	Terrabacteria group	Firmicutes	Cys	chr.trna46	GCA	62.8	5'- ggcggtatagccaagt--ggg--taggcacggctctgcaaaagcttga-t-cgtcggttcaaatccgtctaccgcc -3'
Thermosynechococcus elongatus BP-1	Terrabacteria group	Cyanobacteria/Melainabacteria group	Cys	chr.trna2	GCA	76.5	5'- ggcggcatagccaagt--ggg--taggcagaggtctgcaaaaccttta-ttccccggttcgaatccgggtgccgcc -3'
Thermanaerovibrio acidaminovorans DSM 6589	Synergistetes	Synergistia	Cys	chr.1.trna31	GCA	85.9	5'- ggcggcatagccaagt--ggg--taggcagaggactgcaaatccttca-ttccccggttcgaatccgggtgccgcc -3'
Thermotoga maritima MSB8	Thermotogae	Thermotogae	Cys	chr.trna21	GCA	78.1	5'- ggcggcgtagccaagc--gggtcaaggcgggggtctgcaaaatcccta-ttcgtgggttcgaatcccaccgccgcc -3'
Thermus thermophilus HB8	Terrabacteria group	Deinococcus-Thermus	Cys	chr1.trna8	GCA	87.4	5'- ggcgccgtagccaagt--ggg--taggcagaggtctgcaaaacctcca-ttcgccggttcgaatccggccggcgcc -3'
Thermodesulfovibrio yellowstonii DSM 11347	Nitrospirae	Nitrospira	Cys	chr.1.trna35	GCA	77	5'- ggcgacgtacccaagt--gggc-tagggagcggtctgcaaaaccgcca-ttcgccggttcgaatccggccgtcgcc -3'
Vibrio cholerae O1 biovar El Tor str. N16961	Proteobacteria	Gammaproteobacteria	Cys	chrII.trna2	GCA	67.5	5'- ggcgcgttggcagagt--ggg--catgcagcggattgcaaatccgtga-a-cctcggttcgactccgggacgcgcc -3'
Vibrio cholerae O1 biovar El Tor str. N16961	Proteobacteria	Gammaproteobacteria	Cys	chrI.trna41	GCA	69.4	5'- ggcgcgttggcagagt--ggg--catgcagcggattgcaaatccgtgg-a-cctcggttcgactccgggacgcgcc -3'
Xanthomonas campestris pv. campestris str. ATCC 33913	Proteobacteria	Gammaproteobacteria	Cys	chr.trna47	GCA	70.1	5'- ggcctggtggtagagt--ggg--tatgcagcggactgcaaatccgcgt-a-cgccggttcaattccggcccaggcc -3'
Yersinia enterocolitica subsp. enterocolitica 8081	Proteobacteria	Gammaproteobacteria	Cys	chr.trna73	GCA	64.1	5'- ggcgcgttggcagagt--ggg--catgctacggattgcaaatccgtct-a-cctcggttcgactccgggacgcgcc -3'
Yersinia pestis CO92	Proteobacteria	Gammaproteobacteria	Cys	chr.trna15	GCA	64.1	5'- ggcgcgttggcagagt--ggg--catgctacggattgcaaatccgtct-a-cctcggttcgactccgggacgcgcc -3'

## Sheet: Gln_Bacteria
Species	Group	SubGroup	AA type	tRNA ID(GtRNAdb)	Anticodon	Score(tRNAscan-SE)	Sequence
Agrobacterium fabrum str. C58	Proteobacteria	Alphaproteobacteria	Gln	chrlinear.trna10	CTG	75.6	5'- tggggaatagttcaat--ggg--tgaacgacggactctgactccgtta-a-tcttggttcgagtccaggttcccca -3'
Agrobacterium fabrum str. C58	Proteobacteria	Alphaproteobacteria	Gln	chrcircular.trna9	TTG	75.8	5'- tggggcgtcgccaagc--ggg--taggcaccggtttttggtaccggca-ttcccaggttcgaatcctggcgcccca -3'
Amycolatopsis mediterranei U32	Terrabacteria group	Actinobacteria	Gln	chr.trna16	CTG	60.7	5'- tggggtatggtgtaatt-ggc--agcacgactggttctggtccagtta-g-tctaggttcgagtcctggtacccca -3'
Amycolatopsis mediterranei U32	Terrabacteria group	Actinobacteria	Gln	chr.trna33	TTG	53	5'- tccgccgtagtgtaatc-ggc--agcacttcagattttggttctgaca-g-ttcaggttcgaatcctggcggcgga -3'
Aquifex aeolicus VF5	Aquificae	Aquificae	Gln	chr.trna30	TTG	87.6	5'- tggggcgtagctcaact-ggc--agagcaccggactttggatccgggg-gttccaggttcgagtcctggcgcccca -3'
Bacillus anthracis str. Ames	Terrabacteria group	Firmicutes	Gln	chr.trna13	TTG	84.3	5'- tgggctatagccaagc--ggg--taggcaacggactttgactccgtca-tgcgctggttcgaatccagctagccca -3'
Bacillus anthracis str. Sterne	Terrabacteria group	Firmicutes	Gln	chr.trna44	TTG	84.3	5'- tgggctatagccaagc--ggg--taggcaacggactttgactccgtca-tgcgctggttcgaatccagctagccca -3'
Bacillus cereus ATCC 14579	Terrabacteria group	Firmicutes	Gln	chr.trna22	TTG	84.3	5'- tgggctatagccaagc--ggg--taggcaacggactttgactccgtca-tgcgctggttcgaatccagctagccca -3'
Bacillus subtilis subsp. subtilis str. 168	Terrabacteria group	Firmicutes	Gln	chr.trna57	TTG	66.7	5'- tgggctatagccaagc--ggg--taggcaatggactttgactccgtga-t-cgttggttcgaatccagctagccca -3'
Bacillus subtilis subsp. subtilis str. 168	Terrabacteria group	Firmicutes	Gln	chr.trna27	TTG	73.2	5'- tgggctatagccaagc--ggg--taggcaacggactttgactccgtca-tgcgttggttcgaatccagctagccca -3'
Bacillus thuringiensis serovar konkukian str. 97-27	Terrabacteria group	Firmicutes	Gln	chr.trna22	TTG	84.3	5'- tgggctatagccaagc--ggg--taggcaacggactttgactccgtca-tgcgctggttcgaatccagctagccca -3'
Bacteroides thetaiotaomicron VPI-5482	FCB group	Bacteroidetes/Chlorobi group	Gln	chr.trna34	CTG	50.2	5'- tgggctatggtgtaat--ggg--tacactacagattctggtcctgtca-t-tcctggttcgaatccaggtagccca -3'
Bacteroides thetaiotaomicron VPI-5482	FCB group	Bacteroidetes/Chlorobi group	Gln	chr.trna27	TTG	55.4	5'- tgtcctatggtgtaat--ggg--tgcacaacagtttttggttctgttt-g-tctaagttcgaatcttggtaggaca -3'
Bifidobacterium bifidum PRL2010	Terrabacteria group	Actinobacteria	Gln	chr.trna3	CTG	56.2	5'- tgggatgtggtgtaatt-ggc--aacacagctgattctggttcagcca-t-tcttggttcgagtccaggcatccca -3'
Bifidobacterium bifidum PRL2010	Terrabacteria group	Actinobacteria	Gln	chr.trna36	TTG	52.3	5'- tcccccatggtgtaat--ggg--cgcacacgggtctttggaacccttt-g-tcttggttcgagtccaggtggggga -3'
Bifidobacterium longum NCC2705	Terrabacteria group	Actinobacteria	Gln	chr.trna42	CTG	64.7	5'- tggggtgtggtgtaatt-ggc--aacacagctgattctggttcagcca-t-tcttggttcgagtccaggcacccca -3'
Bifidobacterium longum NCC2705	Terrabacteria group	Actinobacteria	Gln	chr.trna9	TTG	52.3	5'- tcccccatggtgtaat--ggg--cgcacacgggtctttggaacccttt-g-tcttggttcgagtccaggtggggga -3'
Bordetella pertussis 137	Proteobacteria	Betaproteobacteria	Gln	chr.trna32	TTG	83.1	5'- tggggagtcgccaagct-ggtt-aaggcaccggattttgattccggca-tgcgaaggttcgaatccttcctcccca -3'
Borrelia burgdorferi B31	Spirochaetes	Spirochaetia	Gln	NZ_CP009656.1.trna21	TTG	60.4	5'- tgggacgtcgacaagt--ggg--tagtcaactggttttggtccagtca-ttcgagggttcgaatccttccgtccca -3'
Bradyrhizobium diazoefficiens USDA 110 USDA110	Proteobacteria	Alphaproteobacteria	Gln	chr.trna9	CTG	70.6	5'- tggggaatggtgtaac--ggg--tgcacaacagactctgactctgttt-g-tcttggttcgaatccaggttcccca -3'
Bradyrhizobium diazoefficiens USDA 110 USDA110	Proteobacteria	Alphaproteobacteria	Gln	chr.trna8	TTG	77.7	5'- tggggcgtagccaagc--ggg--taggcagcggattttgattccgcca-ttcggaggttcgatccctcccgcccca -3'
Buchnera aphidicola str. APS Acyrthosiphon pisum	Proteobacteria	Gammaproteobacteria	Gln	chr.trna21	TTG	80.9	5'- tggggtatagccaagt--gggt-taggcaccggtttttgataccggca-t-ccctggttcgaatccaggtacccca -3'
Burkholderia pseudomallei K96243	Proteobacteria	Betaproteobacteria	Gln	chrI.trna5	TTG	80.4	5'- aggggagtcgccaagtt-ggtt-aaggcaccggattttgattccggca-tgcgagggttcgagtccttcctcccct -3'
Campylobacter jejuni subsp. jejuni NCTC 11168 ATCC 700819	Proteobacteria	delta/epsilon subdivisions	Gln	chr.trna43	TTG	71.6	5'- tggggtatcgccaagc--ggg--taggcaacaggttttggtcctgtca-ttcaggggttcgaatccctttacccca -3'
Caulobacter crescentus CB15	Proteobacteria	Alphaproteobacteria	Gln	chr.trna4	TTG	61.1	5'- tggggaatggtgtaat--ggg--tacactgcggtttttggtaccgtca-t-tctaggttcgagtcctagttcccca -3'
Chlamydia trachomatis 434/Bu	PVC group	Chlamydiae	Gln	chr.trna3	TTG	65.6	5'- tggggtgtggccaagc--ggg--taggcagcggtttttggtaccgcgc-atcggaggttcgaatccttccacccca -3'
Chlamydia trachomatis D/UW-3/CX	PVC group	Chlamydiae	Gln	chr.trna11	TTG	65.6	5'- tggggtgtggccaagc--ggg--taggcagcggtttttggtaccgcgc-atcggaggttcgaatccttccacccca -3'
Chloroflexus aurantiacus J-10-fl	Terrabacteria group	Chloroflexi	Gln	chr.1.trna43	CTG	65.2	5'- tgggggatagtttaag--ggg--tgaacacctggttctggcccaggcg-g-ttggggttcgaatccctgtccccca -3'
Chloroflexus aurantiacus J-10-fl	Terrabacteria group	Chloroflexi	Gln	chr.1.trna39	TTG	71.5	5'- tgccgggttgtgtaat--ggg--tgcaccacggactttggatccgttt-g-tccaggttcgaatcctggcccggca -3'
Clostridium botulinum A str. Hall	Terrabacteria group	Firmicutes	Gln	chr.trna81	CTG	72.8	5'- tgcccattcgccaaat--ggg--taggcacctgcctctggagcaggca-tttgttggttcgaatccagcatgggca -3'
Clostridium botulinum A str. Hall	Terrabacteria group	Firmicutes	Gln	chr.trna55	TTG	75.4	5'- tgggatgtcgccaagc--ggg--taggcatagcactttgactgctaca-cgcgtaggttcgaatcctgccatccca -3'
Corynebacterium glutamicum ATCC 13032	Terrabacteria group	Actinobacteria	Gln	chr.trna21	CTG	56.2	5'- tggcctatggtgtaatt-ggc--aacacaacggtttctggtaccgtca-t-tctaggttcgagtcctggtaggcca -3'
Corynebacterium glutamicum ATCC 13032	Terrabacteria group	Actinobacteria	Gln	chr.trna57	TTG	46.6	5'- ttccccatggtgtaatc-ggc--aacactacggtttttggtaccgtca-t-tctaggttcgagtcctggtggggaa -3'
Coxiella burnetii RSA 493	Proteobacteria	Gammaproteobacteria	Gln	chr.trna24	TTG	77.9	5'- tggggtgtcgccaagc--ggg--taggcactgggttttgatcccagca-ttcccaggttcgaatcctggcacccca -3'
Deinococcus radiodurans R1	Terrabacteria group	Deinococcus-Thermus	Gln	chr1.trna29	CTG	60	5'- tggggtatcgtctaat--ggg--cggacgtcggtttctggcaccgtta-a-tcaaggttcgagtccttgtacccca -3'
Deinococcus radiodurans R1	Terrabacteria group	Deinococcus-Thermus	Gln	chr1.trna46	TTG	64.9	5'- agggatatggtgtaat--ggg--tgcacaacagattttggttctgttt-g-tctaggttcgaatccttgtatccct -3'
Desulfovibrio vulgaris str. Hildenborough	Proteobacteria	delta/epsilon subdivisions	Gln	chr.trna33	CTG	69.3	5'- tgggctgtcgttcaatt-ggc--aggacgacggattctggctccgtta-a-tctaggttcgagtcctagcagccca -3'
Desulfovibrio vulgaris str. Hildenborough	Proteobacteria	delta/epsilon subdivisions	Gln	chr.trna54	TTG	72.8	5'- tggggtgtcgccaagtt-ggt--aaggcaacgggttttggtcccgtca-ttcgagggttcgagtccttccgcccca -3'
Dictyoglomus turgidum DSM 6724	Dictyoglomi	Dictyoglomia	Gln	chr.trna5	CTG	76.6	5'- tggggagtcgtctagct-ggt--aggacgcctgactctggatcaggta-g-ggatggttcgaatccatcctcccca -3'
Dictyoglomus turgidum DSM 6724	Dictyoglomi	Dictyoglomia	Gln	chr.trna1	TTG	85.2	5'- tggggagtagccaagct-ggt--aaggcagcggactttggatccgcca-ttcgctggttcgaatccagcctcccca -3'
Enterobacter cloacae subsp. cloacae ATCC 13047	Proteobacteria	Gammaproteobacteria	Gln	chr.trna33	CTG	71.1	5'- tggggtgtcgccaagc--ggg--taggctctggtttctgataccagca-ttccggggttcgaatccctgcacccca -3'
Enterobacter cloacae subsp. cloacae ATCC 13047	Proteobacteria	Gammaproteobacteria	Gln	chr.trna32	CTG	77.7	5'- tggggtatcgccaagc--ggg--taggcaccggattctgattccggca-ttccgaggttcgaatcctcgtacccca -3'
Enterobacter cloacae subsp. cloacae ATCC 13047	Proteobacteria	Gammaproteobacteria	Gln	chr.trna29	TTG	76.3	5'- tggggtatcgccaagc--ggg--taggcaccggtttttgataccggca-ttccctggttcgaatccaggtacccca -3'
Enterococcus faecalis V583	Terrabacteria group	Firmicutes	Gln	chr.trna41	TTG	73.4	5'- tggggtatagccaagc--ggg--taggcaacggactttgactccgtca-tgcgttggttcgaatccagctacccca -3'
Escherichia coli IAI39	Proteobacteria	Gammaproteobacteria	Gln	chr.trna81	CTG	77.7	5'- tggggtatcgccaagc--ggg--taggcaccggattctgattccggca-ttccgaggttcgaatcctcgtacccca -3'
Escherichia coli IAI39	Proteobacteria	Gammaproteobacteria	Gln	chr.trna78	TTG	76.3	5'- tggggtatcgccaagc--ggg--taggcaccggtttttgataccggca-ttccctggttcgaatccaggtacccca -3'
Escherichia coli str. K-12 substr. MG1655	Proteobacteria	Gammaproteobacteria	Gln	chr.trna31	CTG	77.7	5'- tggggtatcgccaagc--ggg--taggcaccggattctgattccggca-ttccgaggttcgaatcctcgtacccca -3'
Escherichia coli str. K-12 substr. MG1655	Proteobacteria	Gammaproteobacteria	Gln	chr.trna28	TTG	76.3	5'- tggggtatcgccaagc--ggg--taggcaccggtttttgataccggca-ttccctggttcgaatccaggtacccca -3'
Escherichia coli O104_H4 str. 2011C-3493	Proteobacteria	Gammaproteobacteria	Gln	chr.trna34	CTG	77.7	5'- tggggtatcgccaagc--ggg--taggcaccggattctgattccggca-ttccgaggttcgaatcctcgtacccca -3'
Escherichia coli O104_H4 str. 2011C-3493	Proteobacteria	Gammaproteobacteria	Gln	chr.trna31	TTG	76.3	5'- tggggtatcgccaagc--ggg--taggcaccggtttttgataccggca-ttccctggttcgaatccaggtacccca -3'
Escherichia coli O157_H7 str. Sakai Sakai substr. RIMD 0509952	Proteobacteria	Gammaproteobacteria	Gln	chr.trna104	CTG	77.7	5'- tggggtatcgccaagc--ggg--taggcaccggattctgattccggca-ttccgaggttcgaatcctcgtacccca -3'
Escherichia coli O157_H7 str. Sakai Sakai substr. RIMD 0509952	Proteobacteria	Gammaproteobacteria	Gln	chr.trna101	TTG	76.3	5'- tggggtatcgccaagc--ggg--taggcaccggtttttgataccggca-ttccctggttcgaatccaggtacccca -3'
Escherichia coli O83_H1 str. NRG 857C	Proteobacteria	Gammaproteobacteria	Gln	chr.trna82	CTG	77.7	5'- tggggtatcgccaagc--ggg--taggcaccggattctgattccggca-ttccgaggttcgaatcctcgtacccca -3'
Escherichia coli O83_H1 str. NRG 857C	Proteobacteria	Gammaproteobacteria	Gln	chr.trna79	TTG	76.3	5'- tggggtatcgccaagc--ggg--taggcaccggtttttgataccggca-ttccctggttcgaatccaggtacccca -3'
Escherichia coli UMN026	Proteobacteria	Gammaproteobacteria	Gln	chr.trna86	CTG	77.7	5'- tggggtatcgccaagc--ggg--taggcaccggattctgattccggca-ttccgaggttcgaatcctcgtacccca -3'
Escherichia coli UMN026	Proteobacteria	Gammaproteobacteria	Gln	chr.trna83	TTG	76.3	5'- tggggtatcgccaagc--ggg--taggcaccggtttttgataccggca-ttccctggttcgaatccaggtacccca -3'
Flavobacterium psychrophilum JIP02/86	FCB group	Bacteroidetes/Chlorobi group	Gln	chr.trna2	TTG	55.5	5'- tggcccatggtgtaat--ggg--tacacaactgtttttggtgcagtcg-t-tcaaggttcgagtccttgtgggcca -3'
Francisella tularensis subsp. tularensis SCHU S4	Proteobacteria	Gammaproteobacteria	Gln	chr.trna7	TTG	76.3	5'- tgggctatcgccaagc--ggg--taggcaacgggttttgatcccgtca-ttcccaggttcgaatcctggtagccca -3'
Fusobacterium nucleatum subsp. nucleatum ATCC 25586	Fusobacteria	Fusobacteriia	Gln	chr.trna20	TTG	79	5'- tggggtgtcgccaagc--ggg--taggcaacggactttgactccgtta-tgcgttggttcgaatccagccacccca -3'
Geobacter sulfurreducens PCA	Proteobacteria	delta/epsilon subdivisions	Gln	chr.trna10	TTG	79.2	5'- tggggtgtcgccaagc--ggg--taggcaccggattttgattccggca-ttccaaggttcgaatccttgcacccca -3'
Gloeobacter violaceus PCC 7421	Terrabacteria group	Cyanobacteria/Melainabacteria group	Gln	chr.trna39	CTG	59.1	5'- tggggaatggtgtaatt-ggc--aacacgtcaggttctggccctgaag-tctctaggttcgagtcctagttcccca -3'
Gloeobacter violaceus PCC 7421	Terrabacteria group	Cyanobacteria/Melainabacteria group	Gln	chr.trna40	TTG	63	5'- tcgggcgtcgccaagc--ggg--taggcacctggttttggtccaggca-ctcggtggttcgaatccatccgcccga -3'
Haemophilus influenzae Rd KW20	Proteobacteria	Gammaproteobacteria	Gln	chr.trna37	TTG	66.5	5'- tggggtatcgccaagc--ggg--taggccctgggttttgatctcagca-ttcctaggttcgaatcctagtacccca -3'
Haemophilus influenzae Rd KW20	Proteobacteria	Gammaproteobacteria	Gln	chr.trna36	TTG	70.8	5'- tggggtatcgccaagc--ggg--taggcactgggttttgatctcagca-ttcctaggttcgaatcctagtacccca -3'
Helicobacter pylori 26695	Proteobacteria	delta/epsilon subdivisions	Gln	chr.trna24	TTG	73.2	5'- tggggtgtcgccaagc--ggg--taggcaccaggttttggtcctggca-ttccgaggttcgaatccttgcacccca -3'
Ketogulonicigenium vulgare WSH-001	Proteobacteria	Alphaproteobacteria	Gln	chr.trna32	TTG	74	5'- tggggtatcgccaagt--ggg--taggcagcggtttttggtaccgcca-ttcccaggttcgaatcctggtacccca -3'
Klebsiella pneumoniae subsp. pneumoniae HS11286	Proteobacteria	Gammaproteobacteria	Gln	chr.trna81	CTG	77.7	5'- tggggtatcgccaagc--ggg--taggcaccggattctgattccggca-ttccgaggttcgaatcctcgtacccca -3'
Klebsiella pneumoniae subsp. pneumoniae HS11286	Proteobacteria	Gammaproteobacteria	Gln	chr.trna78	TTG	76.3	5'- tggggtatcgccaagc--ggg--taggcaccggtttttgataccggca-ttccctggttcgaatccaggtacccca -3'
Lactobacillus acidophilus NCFM	Terrabacteria group	Firmicutes	Gln	chr.trna48	CTG	63.1	5'- tgagatatagccaaatt-ggt--aaggcacaggattctggttcctgga-tgtttgggttcgagccccaatatctca -3'
Lactobacillus acidophilus NCFM	Terrabacteria group	Firmicutes	Gln	chr.trna38	TTG	67.6	5'- tgggttatagccaagt--ggg--taggcaatggtttttggtaccatca-tgcgctggttcgaatccagctaaccca -3'
Lactobacillus acidophilus NCFM	Terrabacteria group	Firmicutes	Gln	chr.trna33	TTG	75.1	5'- tgggatatagccaagt--ggg--taggcattagactttgactctaaca-tgcgctggttcgaatccagctatccca -3'
Lactococcus lactis subsp. lactis Il1403 IL1403	Terrabacteria group	Firmicutes	Gln	chr.trna41	TTG	70.2	5'- tggggtatagccaagc--ggg--taggcaagggactttgactccctca-tgcgttggttcgaatccagctacccca -3'
Lactobacillus plantarum WCFS1	Terrabacteria group	Firmicutes	Gln	chr.trna38	CTG	64.6	5'- tgggtattcgccaaatt-ggt--aaggcagcggactctgaatccgtaa-tttactggttcgagcccagtataccca -3'
Lactobacillus plantarum WCFS1	Terrabacteria group	Firmicutes	Gln	chr.trna6	TTG	71.1	5'- tgggctatagccaagt--ggg--taggcaacgggttttgatcccgtga-tgcgctggttcgaacccagctagccca -3'
Lactobacillus plantarum WCFS1	Terrabacteria group	Firmicutes	Gln	chr.trna28	TTG	73	5'- tgggttatagccaagt--ggg--taggcaatggactttgactccatca-tgcgctggttcgaatccagctaaccca -3'
Lactobacillus salivarius UCC118	Terrabacteria group	Firmicutes	Gln	chr.1.trna46	CTG	68.3	5'- tgggcattcgccaaatt-ggt--aaggcagtggactctgaatccataa-tttacaggttcgaaccctgtatgccca -3'
Lactobacillus salivarius UCC118	Terrabacteria group	Firmicutes	Gln	chr.1.trna60	TTG	73.4	5'- tggggtatagccaagc--ggg--taggcaacgggttttgatcccgtga-tgcgctggttcgaatccagctacccca -3'
Lactobacillus salivarius UCC118	Terrabacteria group	Firmicutes	Gln	chr.1.trna24	TTG	74.6	5'- tggggtatagccaagc--ggg--taggcaaaggactttgactccttca-tgcgctggttcgaatccagctacccca -3'
Listeria monocytogenes EGD	Terrabacteria group	Firmicutes	Gln	chrI.trna42	TTG	72.6	5'- tgggccatagccaagc--ggg--taggcaacggactttgactccgtca-tgcgttggttcgaatccagctggccca -3'
Listeria monocytogenes EGD	Terrabacteria group	Firmicutes	Gln	chrI.trna22	TTG	74	5'- tgggctatagccaagc--ggg--taggcaacggattttgattccgtca-tgcgctggttcgaatccagctagccca -3'
Mesoplasma florum L1 ATCC 33453	Terrabacteria group	Tenericutes	Gln	chr.trna26	TTG	77.4	5'- tgggctatagccaagc--ggg--taggcaagggactttgactccctca-tgcgccggttcgaatcctgctagccca -3'
Moorella thermoacetica ATCC 39073	Terrabacteria group	Firmicutes	Gln	chr.trna24	CTG	75.4	5'- tgcgggatggtgtagc--ggg--tgcacccatgactctggatcatgtt-g-cccaggttcgaatcctggtcccgca -3'
Mycobacterium bovis ATCC BAA-935	Terrabacteria group	Actinobacteria	Gln	chr.trna32	CTG	57.6	5'- tggggtatggtgtaatt-ggc--aacacagctgattctggttcagcca-t-tctaggttcgagtcctggtacccca -3'
Mycobacterium bovis ATCC BAA-935	Terrabacteria group	Actinobacteria	Gln	chr.trna41	TTG	50.2	5'- tccgtcgtggtgtaatc-ggc--agcacctctgattttggttcagata-g-ttcaggttcgagtcctggcgacgga -3'
Mycobacterium leprae Br4923	Terrabacteria group	Actinobacteria	Gln	chr.trna32	CTG	57.6	5'- tggggtatggtgtaatt-ggc--aacacagctgattctggttcagcca-t-tctaggttcgagtcctggtacccca -3'
Mycobacterium leprae Br4923	Terrabacteria group	Actinobacteria	Gln	chr.trna45	TTG	55.1	5'- tccgtcgtggtgtaatc-ggc--agcacctctgattttggttcagata-g-ttcaggttcgagtcctgacgacgga -3'
Mycoplasma mycoides subsp. mycoides SC str. PG1	Terrabacteria group	Tenericutes	Gln	chr.trna25	TTG	77.4	5'- tgggctatagccaagc--ggg--taggcaagggactttgactccctca-tgcgccggttcgaatcctgctagccca -3'
Mycoplasma pneumoniae M129-B7	Terrabacteria group	Tenericutes	Gln	chr.trna28	TTG	76.6	5'- tgggatgtagccaagc--ggg--taggcaatagactttgactctatca-tgcgatggttcgatcccatccatccca -3'
Mycobacterium smegmatis str. MC2 155	Terrabacteria group	Actinobacteria	Gln	chr.trna10	CTG	65.8	5'- tggggtatggtgtaatt-ggc--aacacagctgattctggttcagcca-t-tctaggttcgagtcctggtacccca -3'
Mycobacterium smegmatis str. MC2 155	Terrabacteria group	Actinobacteria	Gln	chr.trna19	TTG	50.2	5'- tccgtcgtggtgtaatc-ggc--agcacctctgattttggttcagata-g-ttcaggttcgagtcctggcgacgga -3'
Mycobacterium tuberculosis H37Rv	Terrabacteria group	Actinobacteria	Gln	chr.trna32	CTG	57.6	5'- tggggtatggtgtaatt-ggc--aacacagctgattctggttcagcca-t-tctaggttcgagtcctggtacccca -3'
Mycobacterium tuberculosis H37Rv	Terrabacteria group	Actinobacteria	Gln	chr.trna41	TTG	50.2	5'- tccgtcgtggtgtaatc-ggc--agcacctctgattttggttcagata-g-ttcaggttcgagtcctggcgacgga -3'
Neisseria gonorrhoeae FA 1090	Proteobacteria	Betaproteobacteria	Gln	chr.trna8	TTG	78.6	5'- tggggagtcgtcaagc--gggt-tagacactggattttgattccagca-tgcgaaggttcgaatccttcctcccca -3'
Neisseria meningitidis MC58	Proteobacteria	Betaproteobacteria	Gln	chr.trna23	TTG	78.6	5'- tggggagtcgtcaagc--gggt-tagacactggattttgattccagca-tgcgaaggttcgaatccttcctcccca -3'
Prochlorococcus marinus subsp. marinus str. CCMP1375 SS120	Terrabacteria group	Cyanobacteria/Melainabacteria group	Gln	chr.trna17	TTG	59.7	5'- tggggcgtcgccaagt--ggg--taggcagcgggttttggtctcgcca-ttcctaggttcgaatcctagcgcccca -3'
Pseudomonas aeruginosa PAO1	Proteobacteria	Gammaproteobacteria	Gln	chr.trna18	TTG	72	5'- aggggcgtcgccaagc--ggg--taggcagcaggttttgatcctgcca-tgcgttggttcgaatccagccgcccct -3'
Rhodospirillum rubrum ATCC 11170	Proteobacteria	Alphaproteobacteria	Gln	chr.trna5	CTG	71.3	5'- tgggggataggttaac--ggg--tgacccacggactctgactccgtta-g-tcctggttcgaatccaggtccccca -3'
Rhodospirillum rubrum ATCC 11170	Proteobacteria	Alphaproteobacteria	Gln	chr.trna53	TTG	75.8	5'- tggggcgtggccaagc--ggg--taggcagcggcttttggtgccgcca-ttcgcaggttcgatccctgccgcccca -3'
Rhodobacter sphaeroides 2.4.1	Proteobacteria	Alphaproteobacteria	Gln	chr1.trna10	TTG	71	5'- tggggcgtcgccaagc--ggg--taggcagcggtttttggtaccgcca-ttcgttggttcgaatccagccgcccca -3'
Rhodobacter sphaeroides 2.4.1	Proteobacteria	Alphaproteobacteria	Gln	chr1.trna9	TTG	71.8	5'- tggggcgtcgccaagt--ggg--taggcagcggtttttggtaccgcca-ttcgttggttcgaatccagccgcccca -3'
Rickettsia prowazekii str. Breinl	Proteobacteria	Alphaproteobacteria	Gln	chr.trna3	TTG	71	5'- tgggacgtcgccaagt--ggg--taggcaacggtttttggtatcgtca-tacggaggttcgaatcctcccgtccca -3'
Salmonella enterica subsp. enterica serovar Typhi str. CT18	Proteobacteria	Gammaproteobacteria	Gln	chr.trna78	CTG	77.7	5'- tggggtatcgccaagc--ggg--taggcaccggattctgattccggca-ttccgaggttcgaatcctcgtacccca -3'
Salmonella enterica subsp. enterica serovar Typhi str. CT18	Proteobacteria	Gammaproteobacteria	Gln	chr.trna75	TTG	76.3	5'- tggggtatcgccaagc--ggg--taggcaccggtttttgataccggca-ttccctggttcgaatccaggtacccca -3'
Salmonella enterica subsp. enterica serovar Typhimurium str. LT2	Proteobacteria	Gammaproteobacteria	Gln	chr.trna84	CTG	77.7	5'- tggggtatcgccaagc--ggg--taggcaccggattctgattccggca-ttccgaggttcgaatcctcgtacccca -3'
Salmonella enterica subsp. enterica serovar Typhimurium str. LT2	Proteobacteria	Gammaproteobacteria	Gln	chr.trna81	TTG	76.3	5'- tggggtatcgccaagc--ggg--taggcaccggtttttgataccggca-ttccctggttcgaatccaggtacccca -3'
Shewanella oneidensis MR-1	Proteobacteria	Gammaproteobacteria	Gln	chr.trna15	TTG	76.5	5'- tggggtatcgccaagc--ggg--taggcaccgggttttgatcccggca-tacctaggttcgaatcctagtacccca -3'
Shigella dysenteriae Sd197	Proteobacteria	Gammaproteobacteria	Gln	chr.trna81	CTG	77.7	5'- tggggtatcgccaagc--ggg--taggcaccggattctgattccggca-ttccgaggttcgaatcctcgtacccca -3'
Shigella dysenteriae Sd197	Proteobacteria	Gammaproteobacteria	Gln	chr.trna78	TTG	76.3	5'- tggggtatcgccaagc--ggg--taggcaccggtttttgataccggca-ttccctggttcgaatccaggtacccca -3'
Shigella flexneri 2a str. 301	Proteobacteria	Gammaproteobacteria	Gln	chr.trna13	CTG	77.7	5'- tggggtatcgccaagc--ggg--taggcaccggattctgattccggca-ttccgaggttcgaatcctcgtacccca -3'
Shigella flexneri 2a str. 301	Proteobacteria	Gammaproteobacteria	Gln	chr.trna10	TTG	76.3	5'- tggggtatcgccaagc--ggg--taggcaccggtttttgataccggca-ttccctggttcgaatccaggtacccca -3'
Staphylococcus aureus subsp. aureus NCTC 8325	Terrabacteria group	Firmicutes	Gln	chr.trna44	TTG	71.1	5'- tgggctatagccaagc--ggg--taggcaacggactttgactccgtca-ctcgttggttcgaatccagctagccca -3'
Streptococcus pneumoniae R6	Terrabacteria group	Firmicutes	Gln	chr.trna23	TTG	70.2	5'- tggggtatagccaagc--ggg--taggcaagggactttgactccctca-tgcgttggttcgaatccagctacccca -3'
Streptococcus suis BM407	Terrabacteria group	Firmicutes	Gln	chr.trna29	TTG	66.5	5'- tggggtatcgccaagc--ggg--taggcaagggactttgactccctca-tgcgttggttcgaatccagctacccca -3'
Thermosynechococcus elongatus BP-1	Terrabacteria group	Cyanobacteria/Melainabacteria group	Gln	chr.trna12	TTG	61.8	5'- tggggtgtcgccaagc--ggg--taggcagcgggttttggtcccgcca-ttcgggggttcgaatcctcccgcccca -3'
Thermanaerovibrio acidaminovorans DSM 6589	Synergistetes	Synergistia	Gln	chr.1.trna50	CTG	76.1	5'- tggggaatggtgcaac--ggg--cgcacgcctgactctggatcaggta-a-tcctggttcgaatccaggttcccca -3'
Thermanaerovibrio acidaminovorans DSM 6589	Synergistetes	Synergistia	Gln	chr.1.trna41	TTG	82.8	5'- tggggtgtagccaagc--ggg--taggcagcggactttggatccgcca-ttcgatggttcgaatccatccacccca -3'
Thermotoga maritima MSB8	Thermotogae	Thermotogae	Gln	chr.trna42	CTG	76.1	5'- tgggaggtcgtctaac--ggg--tggacggcggactctggatccgctg-g-tggaggttcgagtcctcccctccca -3'
Thermotoga maritima MSB8	Thermotogae	Thermotogae	Gln	chr.trna14	TTG	81	5'- tggggcgtggccaagc--ggg--taggcggcggactttggatccgcga-t-cggtggttcgaatccacccgcccca -3'
Thermus thermophilus HB8	Terrabacteria group	Deinococcus-Thermus	Gln	chr1.trna24	CTG	68.8	5'- tggggtgtcgtctaag--ggg--tggacagcggactctggatccgccg-g-tcgtggttcgaatccacgcacccca -3'
Thermus thermophilus HB8	Terrabacteria group	Deinococcus-Thermus	Gln	chr1.trna32	TTG	73.1	5'- tggggcgtcgtctaac--ggg--cggacagcggactttggatccgccg-g-tggtggttcgagtccacccgcccca -3'
Thermodesulfovibrio yellowstonii DSM 11347	Nitrospirae	Nitrospira	Gln	chr.1.trna13	CTG	59.2	5'- tggggagtcgtctaac--ggg--cggacggcagactctggatctgctt-g-taggggttcgaatcctctctcccca -3'
Thermodesulfovibrio yellowstonii DSM 11347	Nitrospirae	Nitrospira	Gln	chr.1.trna25	TTG	71.3	5'- tggggagtcgccaagt--ggg--caggcagcggattttggatccgcca-tccgcaggttcgaatcctgcctcccca -3'
Vibrio cholerae O1 biovar El Tor str. N16961	Proteobacteria	Gammaproteobacteria	Gln	chrI.trna56	TTG	70.3	5'- aggtctatcgccaagc--ggg--taggcaacgggttttgatcccgtca-tcccatggttcgaatccatgtagacct -3'
Vibrio cholerae O1 biovar El Tor str. N16961	Proteobacteria	Gammaproteobacteria	Gln	chrI.trna51	TTG	71.8	5'- aggtctgtcgccaagc--ggg--taggcaacgggttttgatcccgtca-tacctaggttcgaatcctagcagacct -3'
Vibrio cholerae O1 biovar El Tor str. N16961	Proteobacteria	Gammaproteobacteria	Gln	chrI.trna60	TTG	73.8	5'- aggtctgtcgccaagc--ggg--taggcaacgggttttgatcccgtca-tacccaggttcgaatcctggcagacct -3'
Xanthomonas campestris pv. campestris str. ATCC 33913	Proteobacteria	Gammaproteobacteria	Gln	chr.trna55	CTG	77.5	5'- tgccccgtcgccaagc--ggg--taggcacctgactctgactcaggca-ttcggtggttcgaatccatccggggca -3'
Xanthomonas campestris pv. campestris str. ATCC 33913	Proteobacteria	Gammaproteobacteria	Gln	chr.trna2	TTG	71	5'- aggggcgtcgccaaga--gggcccaggcaccaggttttgatcctggca-ttcgtaggttcgaatcctaccgcccct -3'
Yersinia enterocolitica subsp. enterocolitica 8081	Proteobacteria	Gammaproteobacteria	Gln	chr.trna52	CTG	76.6	5'- tggggtatcgccaagc--ggg--taggcactggattctgattccagca-ttccgaggttcgaatcctcgtacccca -3'
Yersinia enterocolitica subsp. enterocolitica 8081	Proteobacteria	Gammaproteobacteria	Gln	chr.trna49	TTG	76.7	5'- tgggatatcgccaagc--ggg--taggcaccaggttttgatcctggca-ttcccaggttcgaatcctggtatccca -3'
Yersinia pestis CO92	Proteobacteria	Gammaproteobacteria	Gln	chr.trna57	CTG	76.6	5'- tggggtatcgccaagc--ggg--taggcactggattctgattccagca-ttccgaggttcgaatcctcgtacccca -3'
Yersinia pestis CO92	Proteobacteria	Gammaproteobacteria	Gln	chr.trna55	TTG	76.7	5'- tgggatatcgccaagc--ggg--taggcaccaggttttgatcctggca-ttcccaggttcgaatcctggtatccca -3'

## Sheet: Glu_Bacteria
Species	Group	SubGroup	AA type	tRNA ID(GtRNAdb)	Anticodon	Score(tRNAscan-SE)	Sequence
Agrobacterium fabrum str. C58	Proteobacteria	Alphaproteobacteria	Glu	chrcircular.trna14	TTC	60.2	5'- gcgcccttcgtctatc--gggt-tggacgtcagattttcattctgaaa-a-gaggggttcgactcccctagggcgt -3'
Amycolatopsis mediterranei U32	Terrabacteria group	Actinobacteria	Glu	chr.trna17	CTC	75.7	5'- gcccccgtcgtctagc--gggcctggacgccggcctctcacgccggta-g-cgtgggttcgaatcccatcgggggt -3'
Amycolatopsis mediterranei U32	Terrabacteria group	Actinobacteria	Glu	chr.trna7	TTC	64	5'- gctcccatcgttcagt--gggcctggactccgccctttcaaggcggca-a-cgcgggttcgaatcccgttgggagt -3'
Aquifex aeolicus VF5	Aquificae	Aquificae	Glu	chr.trna23	TTC	73	5'- gcccccgtcgtctagcctggcctaggacgccggcctttcacgccggaa-a-cgcgggttcaaatcccgccgggggt -3'
Bacillus anthracis str. Ames	Terrabacteria group	Firmicutes	Glu	chr.trna64	TTC	76.6	5'- ggcccgttggtcaagt--gggt-tagacaccgccctttcacggcggta-a-cacgggttcgaatcccgtacgggtc -3'
Bacillus anthracis str. Ames	Terrabacteria group	Firmicutes	Glu	chr.trna10	TTC	78.5	5'- ggcccgttggtcaagt--gggt-tagacaccgccctttcacggcggta-a-aacgggttcgaatcccgtacgggtc -3'
Bacillus anthracis str. Sterne	Terrabacteria group	Firmicutes	Glu	chr.trna41	TTC	70.4	5'- ggcccgttggtcaagt--gggt-tagacaccgccctttcacggcggta-a-aacgggttcgaatcccgtacgggtc -3'
Bacillus anthracis str. Sterne	Terrabacteria group	Firmicutes	Glu	chr.trna28	TTC	76.6	5'- ggcccgttggtcaagt--gggt-tagacaccgccctttcacggcggta-a-cacgggttcgaatcccgtacgggtc -3'
Bacillus anthracis str. Sterne	Terrabacteria group	Firmicutes	Glu	chr.trna50	TTC	80.8	5'- ggcctgttggtcaagt--gggt-tagacaccgccctttcacggcggta-a-cacgggttcgaatcccgtacgggtc -3'
Bacillus cereus ATCC 14579	Terrabacteria group	Firmicutes	Glu	chr.trna102	TTC	76.6	5'- ggcccgttggtcaagt--gggt-tagacaccgccctttcacggcggta-a-cacgggttcgaatcccgtacgggtc -3'
Bacillus subtilis subsp. subtilis str. 168	Terrabacteria group	Firmicutes	Glu	chr.trna30	TTC	75.8	5'- ggcccgttggtcaagc--gggt-tagacaccgccctttcacggcggta-a-cacgggttcgaatcccgtacgggtc -3'
Bacillus thuringiensis serovar konkukian str. 97-27	Terrabacteria group	Firmicutes	Glu	chr.trna102	TTC	76.6	5'- ggcccgttggtcaagt--gggt-tagacaccgccctttcacggcggta-a-cacgggttcgaatcccgtacgggtc -3'
Bacteroides thetaiotaomicron VPI-5482	FCB group	Bacteroidetes/Chlorobi group	Glu	chr.trna13	CTC	60.9	5'- ggtgggttcgtctaac--gggt-tggacacatgcctctcacgcatgta-a-tacgagttcgattctcgtacccact -3'
Bacteroides thetaiotaomicron VPI-5482	FCB group	Bacteroidetes/Chlorobi group	Glu	chr.trna44	TTC	55.8	5'- ggcccgttcgtctatc--gggt-tggacgcaagattttcattcttgaa-a-ggggggttcgattcccccacgggct -3'
Bifidobacterium bifidum PRL2010	Terrabacteria group	Actinobacteria	Glu	chr.trna2	CTC	49.6	5'- gcccccatcgtctagc--gggtctggactacgccctctcacggcgcca-a-caccggttcaaatccggttgggggt -3'
Bifidobacterium bifidum PRL2010	Terrabacteria group	Actinobacteria	Glu	chr.trna15	TTC	58.2	5'- gcccccatcgtctaac--gggt-tggacaccagactttcaatctgaca-a-cgagagttcgactctctctgggggt -3'
Bifidobacterium longum NCC2705	Terrabacteria group	Actinobacteria	Glu	chr.trna41	CTC	49.6	5'- gcccccatcgtctagc--gggtctggactacgccctctcacggcgcca-a-caccggttcaaatccggttgggggt -3'
Bifidobacterium longum NCC2705	Terrabacteria group	Actinobacteria	Glu	chr.trna37	TTC	58.2	5'- gcccccatcgtctaac--gggt-tggacaccagactttcaatctgaca-a-cgagagttcgactctctctgggggt -3'
Bordetella pertussis 137	Proteobacteria	Betaproteobacteria	Glu	chr.trna45	TTC	66.1	5'- gtccccttcgtctaga--gggcctggacatcaccctttcacggtgagt-a-caggggttcgaatcccctaggggac -3'
Borrelia burgdorferi B31	Spirochaetes	Spirochaetia	Glu	NZ_CP009656.1.trna30	TTC	43	5'- gtcctcttcgtctatc--gggt-tggactccaggttttcatcctggca-a-gaggggttcgattcccctagaggat -3'
Bradyrhizobium diazoefficiens USDA 110 USDA110	Proteobacteria	Alphaproteobacteria	Glu	chr.trna22	CTC	72.8	5'- gctcccttcgtctagc--gggt-tggacgcggccctctcaaggctgaa-a-caggggttcgattcccctagggagc -3'
Bradyrhizobium diazoefficiens USDA 110 USDA110	Proteobacteria	Alphaproteobacteria	Glu	chr.trna38	TTC	65.9	5'- gctcccttcgtctatc--gggt-tggacgccaccctttcacggtggag-a-gagcggttcgattccgctagggagc -3'
Buchnera aphidicola str. APS Acyrthosiphon pisum	Proteobacteria	Gammaproteobacteria	Glu	chr.trna16	TTC	56.9	5'- gtccccttcgtctaga--gggtctggacatcgccctttcacggcggca-a-caggggttcaaatcccctaggggac -3'
Burkholderia pseudomallei K96243	Proteobacteria	Betaproteobacteria	Glu	chrI.trna26	TTC	66.1	5'- gtccccttcgtctaga--gggcctggacatcaccctttcacggtgagt-a-caggggttcgaatcccctaggggac -3'
Campylobacter jejuni subsp. jejuni NCTC 11168 ATCC 700819	Proteobacteria	delta/epsilon subdivisions	Glu	chr.trna3	TTC	70	5'- ggcccattcgtctagc--gggt-tggacatcgccctttcacggcggta-a-cacgagttcgagtctcgtatgggtc -3'
Caulobacter crescentus CB15	Proteobacteria	Alphaproteobacteria	Glu	chr.trna13	TTC	65.6	5'- ggtcccttcgtctatc--gggt-tggacgccagattttcaatctggag-a-gaggggttcgactcccctagggact -3'
Chlamydia trachomatis 434/Bu	PVC group	Chlamydiae	Glu	chr.trna35	TTC	58.2	5'- ggccccatcgtctagcctggcccaggacatcggattttcattccggta-a-caggggttcgaatccccttggggtc -3'
Chlamydia trachomatis D/UW-3/CX	PVC group	Chlamydiae	Glu	chr.trna19	TTC	58.2	5'- ggccccatcgtctagcctggcccaggacatcggattttcattccggta-a-caggggttcgaatccccttggggtc -3'
Chloroflexus aurantiacus J-10-fl	Terrabacteria group	Chloroflexi	Glu	chr.1.trna11	CTC	76.6	5'- ggccccatcgtctagc--gggcccggacgccaccctctcaaggtggag-atcgcgggttcgaatcccgctggggtc -3'
Chloroflexus aurantiacus J-10-fl	Terrabacteria group	Chloroflexi	Glu	chr.1.trna7	TTC	76.2	5'- gcccccatcgtctagt--gggcctggacatcaccctttcaaggtggag-atcgcgggttcgaatcccgctgggggc -3'
Clostridium acetobutylicum ATCC 824	Terrabacteria group	Firmicutes	Glu	chr.trna16	CTC	75.2	5'- ggccctatggtcaagc--gggt-tagacatcgccctctcaaggcggaa-t-cacgggttcgattcccgttggggct -3'
Clostridium acetobutylicum ATCC 824	Terrabacteria group	Firmicutes	Glu	chr.trna23	TTC	70	5'- ggcccgttggtcaagc--gggt-tagacaccaccctttcacggtggta-a-catgggttcgattcccgtacgggtc -3'
Clostridium botulinum A str. Hall	Terrabacteria group	Firmicutes	Glu	chr.trna22	CTC	71.3	5'- ggcttcttggtcaagc--gggt-tagacgccaccctctcacggtggaa-t-caggggttcgactcccctaggagct -3'
Clostridium botulinum A str. Hall	Terrabacteria group	Firmicutes	Glu	chr.trna28	TTC	77.5	5'- ggctccttggtcaagc--gggt-cagacaccaccctttcacggtggta-a-caggggttcgattcccctaggagtc -3'
Clostridium botulinum A str. Hall	Terrabacteria group	Firmicutes	Glu	chr.trna24	TTC	79.2	5'- ggccccttggtcaagc--gggt-cagacaccaccctttcacggtggta-a-caggggttcgattcccctaggggtc -3'
Corynebacterium glutamicum ATCC 13032	Terrabacteria group	Actinobacteria	Glu	chr.trna22	CTC	65.9	5'- gccccgttcgtctagc--gggcctggacgccggcctctcacgccggta-a-cacgggttcaaatcccgtacggggt -3'
Corynebacterium glutamicum ATCC 13032	Terrabacteria group	Actinobacteria	Glu	chr.trna25	CTC	66.7	5'- gccccgttcgtctagt--gggcctggacgccggcctctcacgccggta-a-cacgggttcaaatcccgtacggggt -3'
Corynebacterium glutamicum ATCC 13032	Terrabacteria group	Actinobacteria	Glu	chr.trna38	TTC	60.9	5'- gctcccatcgtctagg--gggcctggacactgccctttcacggcagcg-a-cacgggttcgaatcccgttgggagt -3'
Coxiella burnetii RSA 493	Proteobacteria	Gammaproteobacteria	Glu	chr.trna40	CTC	63.4	5'- gctcccttcgtctaga--gggcctggacaccgccctctcacagcggta-a-cacgggttcgaatcccgtagggagc -3'
Coxiella burnetii RSA 493	Proteobacteria	Gammaproteobacteria	Glu	chr.trna42	TTC	65.4	5'- gtccccatcgtctaga--gggcctggacatcgccctttcacggcggta-a-caggggttcgaatccccttggggac -3'
Deinococcus radiodurans R1	Terrabacteria group	Deinococcus-Thermus	Glu	chr1.trna19	TTC	76.2	5'- ggccccatcgtctaac--gggt-tggacactaccctttcaaggtagcg-a-tacgggttcgaatcccgttggggtc -3'
Desulfovibrio vulgaris str. Hildenborough	Proteobacteria	delta/epsilon subdivisions	Glu	chr.trna34	TTC	68.9	5'- gtccctatcgtctagcccggcccaggacaacggcctttcacgccgtcg-a-caggggttcaaatccccttggggac -3'
Desulfovibrio vulgaris str. Hildenborough	Proteobacteria	delta/epsilon subdivisions	Glu	chr.trna11	TTC	72.7	5'- gttcccatcgtctagcc-ggcctaggacaacggcctttcacgccgtcg-a-caggggttcgaatccccttgggaac -3'
Dictyoglomus turgidum DSM 6724	Dictyoglomi	Dictyoglomia	Glu	chr.trna6	CTC	72.5	5'- ggccctatcgtctagt--gggactggacgttgggttctcaacccaaaa-a-ccggggttcgaatccccgtagggcc -3'
Dictyoglomus turgidum DSM 6724	Dictyoglomi	Dictyoglomia	Glu	chr.trna22	TTC	70.5	5'- gccctcatcgtctagcccggcctaggacaccgctctttcaaggcggtg-a-cgggggttcgaatccccctgagggc -3'
Enterobacter cloacae subsp. cloacae ATCC 13047	Proteobacteria	Gammaproteobacteria	Glu	chr.trna46	TTC	70.5	5'- gtccccttcgtctaga--gggcccggacaccgccctttcacggcggta-a-caggggttcgaatcccctaggggac -3'
Enterococcus faecalis V583	Terrabacteria group	Firmicutes	Glu	chr.trna17	TTC	75.4	5'- ggcccgttggtcaagc--gggt-tagacaccgccctttcacggcggta-a-cacgggttcgagtcccgtacgggtc -3'
Escherichia coli IAI39	Proteobacteria	Gammaproteobacteria	Glu	chr.trna30	TTC	70.5	5'- gtccccttcgtctaga--gggcccggacaccgccctttcacggcggta-a-caggggttcgaatcccctaggggac -3'
Escherichia coli str. K-12 substr. MG1655	Proteobacteria	Gammaproteobacteria	Glu	chr.trna13	TTC	70.5	5'- gtccccttcgtctaga--gggcccggacaccgccctttcacggcggta-a-caggggttcgaatcccctaggggac -3'
Escherichia coli O104_H4 str. 2011C-3493	Proteobacteria	Gammaproteobacteria	Glu	chr.trna12	TTC	70.5	5'- gtccccttcgtctaga--gggcccggacaccgccctttcacggcggta-a-caggggttcgaatcccctaggggac -3'
Escherichia coli O157_H7 str. Sakai Sakai substr. RIMD 0509952	Proteobacteria	Gammaproteobacteria	Glu	chr.trna42	TTC	70.5	5'- gtccccttcgtctaga--gggcccggacaccgccctttcacggcggta-a-caggggttcgaatcccctaggggac -3'
Escherichia coli O83_H1 str. NRG 857C	Proteobacteria	Gammaproteobacteria	Glu	chr.trna30	TTC	70.5	5'- gtccccttcgtctaga--gggcccggacaccgccctttcacggcggta-a-caggggttcgaatcccctaggggac -3'
Escherichia coli UMN026	Proteobacteria	Gammaproteobacteria	Glu	chr.trna32	TTC	70.5	5'- gtccccttcgtctaga--gggcccggacaccgccctttcacggcggta-a-caggggttcgaatcccctaggggac -3'
Flavobacterium psychrophilum JIP02/86	FCB group	Bacteroidetes/Chlorobi group	Glu	chr.trna5	TTC	54.4	5'- ggcccgttcgtctatc--gggt-tggacgcatggttttcatccatgta-a-gaggggttcgattcccctacgggct -3'
Francisella tularensis subsp. tularensis SCHU S4	Proteobacteria	Gammaproteobacteria	Glu	chr.trna8	TTC	66.7	5'- gtcccgttcgtctaga--gggcctggacaccgccctttcacggcggca-a-caggggttcgaatcccctacgggat -3'
Fusobacterium nucleatum subsp. nucleatum ATCC 25586	Fusobacteria	Fusobacteriia	Glu	chr.trna10	TTC	69.9	5'- gccccgttcgttcagt--gggt-tggacatcagattttcactctggaa-a-caggggttcaattcccctacggggt -3'
Geobacter sulfurreducens PCA	Proteobacteria	delta/epsilon subdivisions	Glu	chr.trna20	TTC	72.1	5'- gtccccttcgtctagcccggcccaggacaccgccctttcacggcggcg-a-cgggggttcaaatcccccaggggac -3'
Geobacter sulfurreducens PCA	Proteobacteria	delta/epsilon subdivisions	Glu	chr.trna32	TTC	72.1	5'- ggtcccatcgtctagt--gggt-tggacaccggcctttcacgtcggta-a-caggggttcaagtccccttgggatc -3'
Gloeobacter violaceus PCC 7421	Terrabacteria group	Cyanobacteria/Melainabacteria group	Glu	chr.trna44	CTC	59.4	5'- gccctcatcgtctaga--gggcctggacaccgccctctcacggcggcg-a-caccggttcgaatccggttgggggt -3'
Gloeobacter violaceus PCC 7421	Terrabacteria group	Cyanobacteria/Melainabacteria group	Glu	chr.trna30	TTC	63.2	5'- gcccccatcgtctaga--gggcccggacacctccctttcacggaggcg-a-caccggttcgaatccggttgggggt -3'
Haemophilus influenzae Rd KW20	Proteobacteria	Gammaproteobacteria	Glu	chr.trna20	TTC	64	5'- gtccccatcgtctaga--gggcctggacatcgccctttcacggcggta-a-ccggggttcgaatccccgtggggac -3'
Helicobacter pylori 26695	Proteobacteria	delta/epsilon subdivisions	Glu	chr.trna36	TTC	62.9	5'- gaccctttcatctagt--gggccaggataccaccctttcacggtggaa-a-cggaagttcaaatctttcaagggtc -3'
Helicobacter pylori 26695	Proteobacteria	delta/epsilon subdivisions	Glu	chr.trna33	TTC	67.4	5'- ggctccttcatctagt--gggt-tggataccaccctttcacggtggtt-a-caggggttcaaatcccctaggagtc -3'
Ketogulonicigenium vulgare WSH-001	Proteobacteria	Alphaproteobacteria	Glu	chr.trna17	TTC	63.8	5'- ggcccgttcgtctatc--gggt-tggacaccagattttcattctggga-a-gaggggttcgactcccctacgggct -3'
Klebsiella pneumoniae subsp. pneumoniae HS11286	Proteobacteria	Gammaproteobacteria	Glu	chr.trna1	TTC	70.5	5'- gtccccttcgtctaga--gggcccggacaccgccctttcacggcggta-a-caggggttcgaatcccctaggggac -3'
Lactobacillus acidophilus NCFM	Terrabacteria group	Firmicutes	Glu	chr.trna47	CTC	55.9	5'- cgcccgttggtcaaat--gggt-tagacgctaccctctcaaggtggag-t-tatgagttcaattctcgtacgggtg -3'
Lactobacillus acidophilus NCFM	Terrabacteria group	Firmicutes	Glu	chr.trna25	TTC	70.3	5'- gacccgttggtcaagt--gggt-tagacacggccctttcacggccgta-a-catgggttcaaatcccgtacgggtc -3'
Lactococcus lactis subsp. lactis Il1403 IL1403	Terrabacteria group	Firmicutes	Glu	chr.trna1	TTC	69	5'- ggtccgttggtcaagg--gggt-tagacaccgccttttcacggcggta-a-cacgggttcgaatcccgtacggact -3'
Lactobacillus plantarum WCFS1	Terrabacteria group	Firmicutes	Glu	chr.trna41	CTC	57	5'- tgcccgctggtcaaatt-ggtt-aagacgtcgccctctcaaggcggag-t-tacgggttcgatccccgtgcgggtg -3'
Lactobacillus plantarum WCFS1	Terrabacteria group	Firmicutes	Glu	chr.trna22	TTC	70.8	5'- gaccccttggtcaagt--gggtttagacactgccctttcacggcagta-a-catgggttcgaatcccgtaggggtc -3'
Lactobacillus salivarius UCC118	Terrabacteria group	Firmicutes	Glu	chr.1.trna71	CTC	58.5	5'- tgcccgttggtcaaatt-ggtt-aagacgtcgccctctcaaggcggag-t-tacgggttcgatccccgtacgggtg -3'
Lactobacillus salivarius UCC118	Terrabacteria group	Firmicutes	Glu	chr.1.trna17	TTC	72.5	5'- ggcccgttggtcaagt--gggt-tagacaccgccctttcacggcggta-a-catgggttcaaatcccgtacgggtc -3'
Leptospira interrogans serovar Lai str. 56601	Spirochaetes	Spirochaetia	Glu	chrI.trna30	TTC	71.6	5'- gccgccatcgtctagt--gggt-tggacacaagattttcattcttgga-a-caggggttcaattccccttggcggt -3'
Listeria monocytogenes EGD	Terrabacteria group	Firmicutes	Glu	chrI.trna13	TTC	75.8	5'- ggcccgttggtcaagc--gggt-tagacaccgccctttcacggcggta-a-cacgggttcgaatcccgtacgggtc -3'
Mesoplasma florum L1 ATCC 33453	Terrabacteria group	Tenericutes	Glu	chr.trna3	TTC	71.2	5'- ggcctgttggtgaagc--gggt-tacacacacggttttcatccgtgga-cacacgggttcgaaccccgtacaggct -3'
Moorella thermoacetica ATCC 39073	Terrabacteria group	Firmicutes	Glu	chr.trna49	CTC	72.7	5'- ggccctatcgtctagt--gggcctggacgccgccctctcacggcggta-a-ccggggttcgaatccccgtagggct -3'
Moorella thermoacetica ATCC 39073	Terrabacteria group	Firmicutes	Glu	chr.trna34	TTC	76.8	5'- ggcccgttggtcaaga--gggt-tagacacgagcctttcacgctcgta-a-cgggggttcgattcccccacgggtc -3'
Mycobacterium bovis ATCC BAA-935	Terrabacteria group	Actinobacteria	Glu	chr.trna33	CTC	66.7	5'- ggccccgtcgtctagc--gggcctggacgccgccctctcacggcggta-g-cgtgggttcgaatcccatcggggct -3'
Mycobacterium bovis ATCC BAA-935	Terrabacteria group	Actinobacteria	Glu	chr.trna8	TTC	66	5'- gcccccttcgtctagac-ggcctaggacgccgccctttcaaggcggta-a-cgcgggttcgaatcccgtagggggt -3'
Mycobacterium leprae Br4923	Terrabacteria group	Actinobacteria	Glu	chr.trna33	CTC	66.7	5'- ggccccgtcgtctagc--gggcctggacgccgccctctcacggcggta-g-cgtgggttcgaatcccatcggggct -3'
Mycobacterium leprae Br4923	Terrabacteria group	Actinobacteria	Glu	chr.trna24	TTC	70.7	5'- gcccccttcgtctagt--gggcctggacgccgccctttcaaggcggta-g-cgcgggttcgaatcccgtagggggt -3'
Mycoplasma mycoides subsp. mycoides SC str. PG1	Terrabacteria group	Tenericutes	Glu	chr.trna16	TTC	71.2	5'- ggcctgttggtgaagc--gggt-tacacacacggttttcatccgtgga-cacacgggttcgaaccccgtacaggct -3'
Mycobacterium smegmatis str. MC2 155	Terrabacteria group	Actinobacteria	Glu	chr.trna11	CTC	65.9	5'- gcccccgtcgtctagc--gggcctggacgccgccctctcacggcggta-g-cgtgggttcgaatcccatcgggggt -3'
Mycobacterium smegmatis str. MC2 155	Terrabacteria group	Actinobacteria	Glu	chr.trna30	TTC	68.4	5'- gcccccatcgtctagt--gggcctggacgccgccctttcacggcggta-g-cacgggttcgaatcccgttgggggt -3'
Mycobacterium tuberculosis H37Rv	Terrabacteria group	Actinobacteria	Glu	chr.trna33	CTC	66.7	5'- ggccccgtcgtctagc--gggcctggacgccgccctctcacggcggta-g-cgtgggttcgaatcccatcggggct -3'
Mycobacterium tuberculosis H37Rv	Terrabacteria group	Actinobacteria	Glu	chr.trna8	TTC	66	5'- gcccccttcgtctagac-ggcctaggacgccgccctttcaaggcggta-a-cgcgggttcgaatcccgtagggggt -3'
Neisseria gonorrhoeae FA 1090	Proteobacteria	Betaproteobacteria	Glu	chr.trna16	TTC	62	5'- gcgcccatcgtctaga--gggcctggacactgccctttcacggcggca-a-ccggggttcgaatccccgtgggcgt -3'
Neisseria gonorrhoeae FA 1090	Proteobacteria	Betaproteobacteria	Glu	chr.trna15	TTC	67.8	5'- gcgcccatcgtctagc--gggt-tggacatcgccctttcacggcggta-a-ccggggttcgattccccgtgggcgt -3'
Neisseria meningitidis MC58	Proteobacteria	Betaproteobacteria	Glu	chr.trna30	TTC	62	5'- gcgcccatcgtctaga--gggcctggacactgccctttcacggcggca-a-ccggggttcgaatccccgtgggcgt -3'
Neisseria meningitidis MC58	Proteobacteria	Betaproteobacteria	Glu	chr.trna20	TTC	67.8	5'- gcgcccatcgtctagc--gggt-tggacatcgccctttcacggcggta-a-ccggggttcgattccccgtgggcgt -3'
Prochlorococcus marinus subsp. marinus str. CCMP1375 SS120	Terrabacteria group	Cyanobacteria/Melainabacteria group	Glu	chr.trna10	TTC	63.9	5'- ggccccatcgtctaga--gggcctggacacctccctttcacggaggcg-a-caggggttcgaatccccttggggct -3'
Pseudomonas aeruginosa PAO1	Proteobacteria	Gammaproteobacteria	Glu	chr.trna45	TTC	73.3	5'- gtccccttcgtctagt--gggcctggacaccgccctttcacggcggta-a-caggggttcgagtcccctaggggac -3'
Rhodospirillum rubrum ATCC 11170	Proteobacteria	Alphaproteobacteria	Glu	chr.trna14	CTC	70.3	5'- gtccccatcgtctagc--gggtccggacgtcagcctctcacgctgaaa-a-caggggttcgattccccttggggac -3'
Rhodospirillum rubrum ATCC 11170	Proteobacteria	Alphaproteobacteria	Glu	chr.trna51	TTC	74.5	5'- gtccccatcgtctagc--gggtccggacatcagcctttcacgctgaag-a-cacgggttcgattcccgttggggac -3'
Rhodobacter sphaeroides 2.4.1	Proteobacteria	Alphaproteobacteria	Glu	chr1.trna15	TTC	64.6	5'- ggcccgttcgtctatc--gggt-tggacaccaggttttcaacctggga-a-gaggggttcgactcccctacgggct -3'
Rickettsia prowazekii str. Breinl	Proteobacteria	Alphaproteobacteria	Glu	chr.trna19	TTC	74.8	5'- ggccccttcgtctagc--gggt-tggacaccaccctttcacggtggga-a-cacgggttcaagtcccgtaggggtc -3'
Salmonella enterica subsp. enterica serovar Typhi str. CT18	Proteobacteria	Gammaproteobacteria	Glu	chr.trna1	TTC	70.5	5'- gtccccttcgtctaga--gggcccggacaccgccctttcacggcggta-a-caggggttcgaatcccctaggggac -3'
Salmonella enterica subsp. enterica serovar Typhimurium str. LT2	Proteobacteria	Gammaproteobacteria	Glu	chr.trna31	TTC	70.5	5'- gtccccttcgtctaga--gggcccggacaccgccctttcacggcggta-a-caggggttcgaatcccctaggggac -3'
Shewanella oneidensis MR-1	Proteobacteria	Gammaproteobacteria	Glu	chr.trna75	TTC	67.3	5'- gtccccttcgtctaga--gggcctggacaccgccctttcacggcggta-a-caggggttcgaatcccctaggggat -3'
Shigella dysenteriae Sd197	Proteobacteria	Gammaproteobacteria	Glu	chr.trna42	TTC	70.5	5'- gtccccttcgtctaga--gggcccggacaccgccctttcacggcggta-a-caggggttcgaatcccctaggggac -3'
Shigella flexneri 2a str. 301	Proteobacteria	Gammaproteobacteria	Glu	chr.trna3	TTC	70.5	5'- gtccccttcgtctaga--gggcccggacaccgccctttcacggcggta-a-caggggttcgaatcccctaggggac -3'
Staphylococcus aureus subsp. aureus NCTC 8325	Terrabacteria group	Firmicutes	Glu	chr.trna14	TTC	73.1	5'- ggctccttggtcaagc--gggt-tagacaccgccctttcacggcggta-a-cacgggttcgagtcccgtaggagtc -3'
Streptococcus pneumoniae R6	Terrabacteria group	Firmicutes	Glu	chr.trna10	TTC	69	5'- ggtccgttggtcaagg--gggt-tagacaccgccttttcacggcggta-a-cacgggttcgaatcccgtacggact -3'
Streptococcus suis BM407	Terrabacteria group	Firmicutes	Glu	chr.trna22	TTC	69	5'- ggtccgttggtcaagg--gggt-tagacaccgccttttcacggcggta-a-cacgggttcgaatcccgtacggact -3'
Thermosynechococcus elongatus BP-1	Terrabacteria group	Cyanobacteria/Melainabacteria group	Glu	chr.trna22	TTC	60.7	5'- gcccccatcgtctagt--gggcctggacacctccctttcacggaggcg-a-cggggattcgaattcccctgggggt -3'
Thermanaerovibrio acidaminovorans DSM 6589	Synergistetes	Synergistia	Glu	chr.1.trna21	CTC	65.4	5'- ggtcccatcgtccaga--gggcctggacgccgggttctcagcccggaa-a-caggggttcgaatccccttgggact -3'
Thermanaerovibrio acidaminovorans DSM 6589	Synergistetes	Synergistia	Glu	chr.1.trna36	TTC	83.6	5'- ggtcccatcgtctagt--gggtctggacaccgccctttcaaggcggcg-g-cacgggttcgaatcccgttgggacc -3'
Thermotoga maritima MSB8	Thermotogae	Thermotogae	Glu	chr.trna32	CTC	66.3	5'- ggccccataggataac--gggc-cgtccgccggattctcagtccggag-g-tcggggttcgattccccgtggggct -3'
Thermotoga maritima MSB8	Thermotogae	Thermotogae	Glu	chr.trna30	TTC	81.7	5'- gcccccatcgtctagc--gggcctggacactggcctttcaagccagag-g-caggggttcgaatccccttgggggc -3'
Thermus thermophilus HB8	Terrabacteria group	Deinococcus-Thermus	Glu	chr1.trna26	CTC	72	5'- ggccccatcgtctaga--gggcctggacacggccctctcaaggccgag-a-cgggggttcgaatccccctggggtc -3'
Thermus thermophilus HB8	Terrabacteria group	Deinococcus-Thermus	Glu	chr1.trna6	CTC	74.5	5'- ggccccatcgtctagc--gggt-tggacgcggccctctcaaggccgaa-a-cgggggttcgattccccctggggtc -3'
Thermus thermophilus HB8	Terrabacteria group	Deinococcus-Thermus	Glu	chr1.trna25	TTC	82.3	5'- ggccccatcgactagc--gggt-tggtcaccggcctttcaagccggcg-g-cgggggttcgagtccccctggggtc -3'
Thermodesulfovibrio yellowstonii DSM 11347	Nitrospirae	Nitrospira	Glu	chr.1.trna14	CTC	65.1	5'- ggtcccatcgtctagccaggtctaggacgtagccctctcaaggctaaa-a-cacgggttcgaatcccgttgggacc -3'
Thermodesulfovibrio yellowstonii DSM 11347	Nitrospirae	Nitrospira	Glu	chr.1.trna40	TTC	58.5	5'- gtccccatcgtctagccaggcctaggacatcgccctttcaaggcggta-a-caggggttcaaatccccttggggac -3'
Vibrio cholerae O1 biovar El Tor str. N16961	Proteobacteria	Gammaproteobacteria	Glu	chrI.trna39	TTC	65.7	5'- gtcccgttcgtctaga--gggcctggacaccgccctttcacggcggta-a-caggggttcgactcccctacgggat -3'
Xanthomonas campestris pv. campestris str. ATCC 33913	Proteobacteria	Gammaproteobacteria	Glu	chr.trna49	CTC	69.3	5'- gctcccttcgtctagc--gggt-tggacgtggccctctcaaggctaaa-a-caggggttcgagccccctagggagc -3'
Xanthomonas campestris pv. campestris str. ATCC 33913	Proteobacteria	Gammaproteobacteria	Glu	chr.trna24	TTC	64.7	5'- gtccccatcgtctaga--gggcctggacaccaccctttcacggtggac-a-ccggggttcgaatccccgtggggac -3'
Yersinia enterocolitica subsp. enterocolitica 8081	Proteobacteria	Gammaproteobacteria	Glu	chr.trna10	TTC	65.1	5'- gtccccatcgtctaga--gggcctggacactgccctttcacggctgta-a-caggggttcgaatccccttggggac -3'
Yersinia pestis CO92	Proteobacteria	Gammaproteobacteria	Glu	chr.trna1	TTC	65.1	5'- gtccccatcgtctaga--gggcctggacactgccctttcacggctgta-a-caggggttcgaatccccttggggac -3'

## Sheet: Gly_Bacteria
Species	Group	SubGroup	AA type	tRNA ID(GtRNAdb)	Anticodon	Score(tRNAscan-SE)	Sequence
Agrobacterium fabrum str. C58	Proteobacteria	Alphaproteobacteria	Gly	chrcircular.trna5	CCC	80.8	5'- gcgggtgtagctcaat--ggg--tgagcagcagcttcccaagctgaat-a-cgagggttcgattcccttcacccgc -3'
Agrobacterium fabrum str. C58	Proteobacteria	Alphaproteobacteria	Gly	chrcircular.trna20	GCC	83.6	5'- gcgggtgtagctcagg--ggg--tgagcacaaccttgccaaggttggg-gtcgagggttcaaatcccttcgcccgc -3'
Agrobacterium fabrum str. C58	Proteobacteria	Alphaproteobacteria	Gly	chrcircular.trna27	TCC	83.9	5'- gcgggtatagctcaat--ggg--tgagcagcagccttccaagctgaat-a-cgcgggttcgattcccgctacccgc -3'
Amycolatopsis mediterranei U32	Terrabacteria group	Actinobacteria	Gly	chr.trna36	CCC	77	5'- gcggatgtagttcaat--ggg--tgaacatcagcttcccaagctgaat-a-cgcgggttcgattcccgtcatccgc -3'
Amycolatopsis mediterranei U32	Terrabacteria group	Actinobacteria	Gly	chr.trna22	GCC	85.1	5'- gcggatgtagcgcagct-ggt--agcgcatcaccttgccaaggtgagg-gtcgcgggttcgaatcccgtcatccgc -3'
Amycolatopsis mediterranei U32	Terrabacteria group	Actinobacteria	Gly	chr.trna44	TCC	83.7	5'- gcgggtgtagctcaat--ggg--tgagccctagtcttccaaactagct-a-cgcgggttcgattcccgtcacccgc -3'
Aquifex aeolicus VF5	Aquificae	Aquificae	Gly	chr.trna44	CCC	81.7	5'- gcgggcgtagctcaga--ggg--tgagcacctgcttcccaagcaggag-gtcgccggttcgagtcccgtcgcccgc -3'
Aquifex aeolicus VF5	Aquificae	Aquificae	Gly	chr.trna3	GCC	90.8	5'- gcgggcgtagctcagt--ggg--tgagcggctgcttgccatgcagcag-gtcgcgggttcgagtcccgtcgcccgc -3'
Aquifex aeolicus VF5	Aquificae	Aquificae	Gly	chr.trna17	TCC	98.1	5'- gcgggcgtagctcagtt-ggt--agagcagcggccttccaagccgcag-gtcgcgggttcgagtcccgtcgcccgc -3'
Bacillus anthracis str. Ames	Terrabacteria group	Firmicutes	Gly	chr.trna15	GCC	78	5'- gcggaagtagttcagt--ggg--tgaatacaaccttgccaaggttggg-gtcgcgggttcgaatcccgtcttccgc -3'
Bacillus anthracis str. Ames	Terrabacteria group	Firmicutes	Gly	chr.trna27	TCC	70.9	5'- gcgggtgtagtttagt--ggg--taaacaagagccttccaagctctgg-t-cgagagttcgattctcttcacccgc -3'
Bacillus anthracis str. Sterne	Terrabacteria group	Firmicutes	Gly	chr.trna46	GCC	78	5'- gcggaagtagttcagt--ggg--tgaatacaaccttgccaaggttggg-gtcgcgggttcgaatcccgtcttccgc -3'
Bacillus anthracis str. Sterne	Terrabacteria group	Firmicutes	Gly	chr.trna24	TCC	70.9	5'- gcgggtgtagtttagt--ggg--taaacaagagccttccaagctctgg-t-cgagagttcgattctcttcacccgc -3'
Bacillus cereus ATCC 14579	Terrabacteria group	Firmicutes	Gly	chr.trna24	GCC	78	5'- gcggaagtagttcagt--ggg--tgaatacaaccttgccaaggttggg-gtcgcgggttcgaatcccgtcttccgc -3'
Bacillus cereus ATCC 14579	Terrabacteria group	Firmicutes	Gly	chr.trna37	TCC	70.9	5'- gcgggtgtagtttagt--ggg--taaacaagagccttccaagctctgg-t-cgagagttcgattctcttcacccgc -3'
Bacillus subtilis subsp. subtilis str. 168	Terrabacteria group	Firmicutes	Gly	chr.trna12	GCC	92.4	5'- gcggaagtagttcagt--ggg--tgaacaccaccttgccaaggtgggg-gtcgcgggttcgaatcccgtcttccgc -3'
Bacillus subtilis subsp. subtilis str. 168	Terrabacteria group	Firmicutes	Gly	chr.trna36	TCC	78.1	5'- gcgggtgtagtttagt--ggg--taaacctcagccttccaagctgatg-t-cgtgagttcgattctcatcacccgc -3'
Bacillus subtilis subsp. subtilis str. 168	Terrabacteria group	Firmicutes	Gly	chr.trna80	TCC	81	5'- gcgggtgtagtttagt--ggg--taaacctcagccttccaagctgatg-t-cgtgggttcgattcccatcacccgc -3'
Bacillus thuringiensis serovar konkukian str. 97-27	Terrabacteria group	Firmicutes	Gly	chr.trna24	GCC	78	5'- gcggaagtagttcagt--ggg--tgaatacaaccttgccaaggttggg-gtcgcgggttcgaatcccgtcttccgc -3'
Bacillus thuringiensis serovar konkukian str. 97-27	Terrabacteria group	Firmicutes	Gly	chr.trna36	TCC	70.9	5'- gcgggtgtagtttagt--ggg--taaacaagagccttccaagctctgg-t-cgagagttcgattctcttcacccgc -3'
Bacteroides thetaiotaomicron VPI-5482	FCB group	Bacteroidetes/Chlorobi group	Gly	chr.trna64	CCC	65.1	5'- gcggtagtagctcagtt-ggt--agagcattagcttcccaagctgggg-gtcgcgagttcgagcctcgtttaccgc -3'
Bacteroides thetaiotaomicron VPI-5482	FCB group	Bacteroidetes/Chlorobi group	Gly	chr.trna2	GCC	80.4	5'- gcggaaatagctcagtt-ggt--agagcataaccttgccaaggttagg-gtcgcgagttcgagtctcgttttccgc -3'
Bifidobacterium bifidum PRL2010	Terrabacteria group	Actinobacteria	Gly	chr.trna1	CCC	74.4	5'- gcggatgtagttcatc--ggg--tgaacgaaagcttcccaagctttaa-a-ggcgggttcgactcccgtcatccgc -3'
Bifidobacterium bifidum PRL2010	Terrabacteria group	Actinobacteria	Gly	chr.trna6	GCC	66.1	5'- gcggacatagcttagtt-ggt--aaagcgcaaccttgccaaggttgag-accgcgggtccgagtcccgttgtccgc -3'
Bifidobacterium bifidum PRL2010	Terrabacteria group	Actinobacteria	Gly	chr.trna37	GCC	77.9	5'- gcggacatagcttagtt-ggt--aaagcgcaaccttgccaaggttgag-accgcgggttcgagtcccgttgtccgc -3'
Bifidobacterium bifidum PRL2010	Terrabacteria group	Actinobacteria	Gly	chr.trna21	TCC	83.3	5'- gcggatgtagctcaat--ggg--tgagcctcagtcttccaaactgatt-a-cgcgggttcgattcccgtcatccgc -3'
Bifidobacterium longum NCC2705	Terrabacteria group	Actinobacteria	Gly	chr.trna40	CCC	70.6	5'- gcggacatagttcatc--ggg--tgaatgaaagcttcccaagctttag-a-ggcgggttcgactcccgttgtccgc -3'
Bifidobacterium longum NCC2705	Terrabacteria group	Actinobacteria	Gly	chr.trna2	GCC	77.9	5'- gcggacatagcttagtt-ggt--aaagcgcaaccttgccaaggttgag-accgcgggttcgagtcccgttgtccgc -3'
Bifidobacterium longum NCC2705	Terrabacteria group	Actinobacteria	Gly	chr.trna25	TCC	83.3	5'- gcggatgtagctcaat--ggg--tgagcctcagtcttccaaactgatt-a-cgcgggttcgattcccgtcatccgc -3'
Bordetella pertussis 137	Proteobacteria	Betaproteobacteria	Gly	chr.trna30	CCC	75.4	5'- gcgggtgtagttcaat--ggg--tgaacggcggcttcccaagcctcaa-g-cgtgggttcgattcccatcacccgc -3'
Bordetella pertussis 137	Proteobacteria	Betaproteobacteria	Gly	chr.trna41	GCC	83.9	5'- gcgggaatagctcagtt-ggt--agagcgcaaccttgccaaggttgag-gtcgcgagttcgagactcgtttcccgc -3'
Bordetella pertussis 137	Proteobacteria	Betaproteobacteria	Gly	chr.trna2	TCC	83.5	5'- gcgggtgtagctcaat--ggg--tgagcagaagccttccaagcttacg-a-cgagggttcgattcccttcacccgc -3'
Borrelia burgdorferi B31	Spirochaetes	Spirochaetia	Gly	NZ_CP009656.1.trna15	GCC	65.3	5'- gcgaaagtaactcagg--ggg--tgagtgtcaccttgccaaggtggaa-gtcgcgggttcaaatcccgtctttcgc -3'
Borrelia burgdorferi B31	Spirochaetes	Spirochaetia	Gly	NZ_CP009656.1.trna1	TCC	54.4	5'- gcgtccttcgtataat--gggc-tttaccttagccttccaagctaatg-a-tgtcggttcgattccgataggacgc -3'
Bradyrhizobium diazoefficiens USDA 110 USDA110	Proteobacteria	Alphaproteobacteria	Gly	chr.trna3	CCC	82.6	5'- gcgggcgtagttcaat--ggg--tgaacggcagcttcccaagctgcat-a-cgagggttcgattcccttcgcccgc -3'
Bradyrhizobium diazoefficiens USDA 110 USDA110	Proteobacteria	Alphaproteobacteria	Gly	chr.trna47	GCC	84.4	5'- gcgggtgtagctcagt--ggg--tgagcacgaccttgccaaggtcggg-gtcgagggttcgagccccttcgcccgc -3'
Bradyrhizobium diazoefficiens USDA 110 USDA110	Proteobacteria	Alphaproteobacteria	Gly	chr.trna28	TCC	82.9	5'- gcgggtgtagctcaat--ggg--tgagcagcagccttccaagctgaat-a-cgagggttcgattcccttcacccgc -3'
Buchnera aphidicola str. APS Acyrthosiphon pisum	Proteobacteria	Gammaproteobacteria	Gly	chr.trna10	GCC	89.4	5'- gcgggaatagctcagtt-ggt--agagcacaaccttgccaaggttggg-gtcgcgagttcaagtctcgtttcccgc -3'
Buchnera aphidicola str. APS Acyrthosiphon pisum	Proteobacteria	Gammaproteobacteria	Gly	chr.trna30	TCC	62.4	5'- gcggacatcgtataat--gggc-tttacctcagccttccaagctgatg-a-cgcgggttcaattcccgctgtccgc -3'
Burkholderia pseudomallei K96243	Proteobacteria	Betaproteobacteria	Gly	chrI.trna46	CCC	68.1	5'- gcgggcgtcgtataat--gggc-cttacctcagcttcccaagctgatg-a-cgtgggttcgattcccatcgcccgc -3'
Burkholderia pseudomallei K96243	Proteobacteria	Betaproteobacteria	Gly	chrI.trna20	GCC	84.5	5'- gcgggagtagctcagtt-ggt--agagcgcaaccttgccaaggttgag-gtcgcgagttcgagactcgtctcccgc -3'
Burkholderia pseudomallei K96243	Proteobacteria	Betaproteobacteria	Gly	chrI.trna13	TCC	83.5	5'- gcgggtgtagctcaat--ggg--tgagcagaagccttccaagcttacg-a-cgagggttcgattcccttcacccgc -3'
Campylobacter jejuni subsp. jejuni NCTC 11168 ATCC 700819	Proteobacteria	delta/epsilon subdivisions	Gly	chr.trna15	GCC	84.7	5'- gcgggaatagctcagg--ggg--tgagcacaaccttgccaaggttggg-gtcgcgagttcgaatctcgtttcccgc -3'
Campylobacter jejuni subsp. jejuni NCTC 11168 ATCC 700819	Proteobacteria	delta/epsilon subdivisions	Gly	chr.trna8	TCC	92.2	5'- gcgggagtagctcagtt-ggct-agagcatcagccttccaagctgagg-gtcgcgggttcgagtcccgtttcccgc -3'
Caulobacter crescentus CB15	Proteobacteria	Alphaproteobacteria	Gly	chr.trna21	CCC	84.7	5'- gcgggcgtagttcaga--ggg--tgaacgtcagcttcccaagctgaat-gtcgggggttcgattccccccgcccgc -3'
Caulobacter crescentus CB15	Proteobacteria	Alphaproteobacteria	Gly	chr.trna6	GCC	88.2	5'- gcgggcgtagctcagt--ggg--tgagcgccaccttgccaaggtggat-gtcgagagttcgaatctcttcgcccgc -3'
Caulobacter crescentus CB15	Proteobacteria	Alphaproteobacteria	Gly	chr.trna9	TCC	81.3	5'- gcgggtatagcacaat--ggg--tgtgcagcagccttccaagctgagg-a-tgcgggttcgattcccgctacccgc -3'
Chlamydia trachomatis 434/Bu	PVC group	Chlamydiae	Gly	chr.trna33	GCC	70	5'- gcgggtgtagctcagt--ggg--tgagcgccacgttgccaacgtgaag-gtcgtgagttcaagcctcatcacccgc -3'
Chlamydia trachomatis 434/Bu	PVC group	Chlamydiae	Gly	chr.trna34	TCC	69	5'- gcgcccgtagctcaat--ggg--tgagctgtagccttccaagctaccg-g-tgtcagttcgattctgatcgggcgc -3'
Chlamydia trachomatis D/UW-3/CX	PVC group	Chlamydiae	Gly	chr.trna17	GCC	70	5'- gcgggtgtagctcagt--ggg--tgagcgccacgttgccaacgtgaag-gtcgtgagttcaagcctcatcacccgc -3'
Chlamydia trachomatis D/UW-3/CX	PVC group	Chlamydiae	Gly	chr.trna18	TCC	69	5'- gcgcccgtagctcaat--ggg--tgagctgtagccttccaagctaccg-g-tgtcagttcgattctgatcgggcgc -3'
Chloroflexus aurantiacus J-10-fl	Terrabacteria group	Chloroflexi	Gly	chr.1.trna44	CCC	84.7	5'- gcgggagtaactcagtt-ggt--agagtgtgtgcttcccaagcacaat-gtcgcgggttcgagtcccgtctcccgc -3'
Chloroflexus aurantiacus J-10-fl	Terrabacteria group	Chloroflexi	Gly	chr.1.trna22	GCC	90	5'- gcgggagtggctcagct-ggt--agagcgacaccttgccaaggtgtag-gtcgcgggttcgaaccccgtctcccgc -3'
Chloroflexus aurantiacus J-10-fl	Terrabacteria group	Chloroflexi	Gly	chr.1.trna41	GCC	92.9	5'- gcgggagtggctcagct-ggt--agagcgacaccttgccaaggtgtag-gtcgcgggttcgaatcccgtctcccgc -3'
Chloroflexus aurantiacus J-10-fl	Terrabacteria group	Chloroflexi	Gly	chr.1.trna31	TCC	87.4	5'- gcgggcgtagctcaggt-ggt--agagcatctgccttccaagcagatg-gtcgcgcgttcgagtcgcgtcgcccgc -3'
Clostridium acetobutylicum ATCC 824	Terrabacteria group	Firmicutes	Gly	chr.trna38	CCC	78.2	5'- gcgggaatagctcagt--ggg--tgagcactagcttcccaagctgggt-gccgcgggttcgatacccgtttcccgc -3'
Clostridium acetobutylicum ATCC 824	Terrabacteria group	Firmicutes	Gly	chr.trna52	GCC	80.7	5'- gcgggagtggctcagt--ggg--tgagcgtcaccttgccaaggtgaac-gtcgcgagttcgaatctcgtcttccgc -3'
Clostridium acetobutylicum ATCC 824	Terrabacteria group	Firmicutes	Gly	chr.trna46	TCC	79.7	5'- gcgggtgtaactcaat--ggg--tgagtgctagccttccaagctagtt-a-cgagggttcgattccctctacccgc -3'
Clostridium botulinum A str. Hall	Terrabacteria group	Firmicutes	Gly	chr.trna48	CCC	80.8	5'- gcgagagtagttcagt--ggg--tgaacactagcttcccaagctagtt-gccgcgggttcgatccccgtttctcgc -3'
Clostridium botulinum A str. Hall	Terrabacteria group	Firmicutes	Gly	chr.trna58	GCC	80.7	5'- gcgggagtggctcagt--ggg--tgagcgtcaccttgccaaggtgaac-gtcgcgagttcgaatctcgtcttccgc -3'
Clostridium botulinum A str. Hall	Terrabacteria group	Firmicutes	Gly	chr.trna52	TCC	82.7	5'- gcgggtgtaactcaat--ggg--tgagtgctagccttccaagctagtt-a-cgagggttcgattcccttcacccgc -3'
Corynebacterium glutamicum ATCC 13032	Terrabacteria group	Actinobacteria	Gly	chr.trna35	CCC	87.1	5'- gccggtgtagttcaat--ggg--tgaactcctgcttcccaagcaggcg-g-cgcgggttcgattcccgtcaccggc -3'
Corynebacterium glutamicum ATCC 13032	Terrabacteria group	Actinobacteria	Gly	chr.trna48	GCC	82.6	5'- gcggatgtagcgcagtt-ggt--agcgcatcaccttgccaaggtgagg-gtcgcgagttcgagtctcgtcatccgc -3'
Corynebacterium glutamicum ATCC 13032	Terrabacteria group	Actinobacteria	Gly	chr.trna44	TCC	62.5	5'- gggaatgtcgtataat--gggc-tttacctcagccttccaagctgatg-a-cgcgggttcgattcccgtcattccc -3'
Coxiella burnetii RSA 493	Proteobacteria	Gammaproteobacteria	Gly	chr.trna16	CCC	73.8	5'- gcgggtgtagttcaat--ggg--tgaacataagcttcccaagcttaga-a-cgtgggttcgattcccatcacccgc -3'
Coxiella burnetii RSA 493	Proteobacteria	Gammaproteobacteria	Gly	chr.trna35	GCC	90.2	5'- gcgggaatagctcagct-ggt--agagcacaaccttgccaaggttggg-gtcgcgagttcgaatctcgtttcccgc -3'
Coxiella burnetii RSA 493	Proteobacteria	Gammaproteobacteria	Gly	chr.trna6	TCC	74.2	5'- gcgggtgtagttcaac--ggg--tgaacttcagccttccaagctgata-g-cgtgggttcgactcccatcacccgc -3'
Deinococcus radiodurans R1	Terrabacteria group	Deinococcus-Thermus	Gly	chr1.trna26	CCC	81.5	5'- gcgggaatagctcagtt-ggt--agagcgtcagcttcccaagctgaat-gtcgcgagttcgagtctcgtttcccgc -3'
Deinococcus radiodurans R1	Terrabacteria group	Deinococcus-Thermus	Gly	chr1.trna20	GCC	89.6	5'- gcgggagtagctcagct-ggt--agagcactaccttgccaaggtagat-gtcgcgagttcgaatctcgtctcccgc -3'
Deinococcus radiodurans R1	Terrabacteria group	Deinococcus-Thermus	Gly	chr1.trna39	TCC	67.2	5'- gcgggattggtgtagt--ggg--tgcacagcagccttccaagcttctg-g-cctcggttcgaatccgtgatcccgc -3'
Desulfovibrio vulgaris str. Hildenborough	Proteobacteria	delta/epsilon subdivisions	Gly	chr.trna22	CCC	85.6	5'- gcgggaataactcagc--ggg--tgagtgtcagcttcccaagctgaag-gtcgcgggttcaaatcccgtttcccgc -3'
Desulfovibrio vulgaris str. Hildenborough	Proteobacteria	delta/epsilon subdivisions	Gly	chr.trna19	GCC	84.5	5'- gcgggagtaactcagt--ggg--tgagtgcaaccttgccaaggttgaa-gtcgcgggttcaaatcccgtctcccgc -3'
Desulfovibrio vulgaris str. Hildenborough	Proteobacteria	delta/epsilon subdivisions	Gly	chr.trna30	TCC	84.3	5'- gcgggaatagctcaagt-ggct-agagcatcagccttccaagctgagg-gttgcgagttcgagtctcgtttcccgc -3'
Dictyoglomus turgidum DSM 6724	Dictyoglomi	Dictyoglomia	Gly	chr.trna8	CCC	88.6	5'- gcgggtgtagctcaga--ggg--tgagcatcggcttcccaagccgagg-gtcgcgggttcaaatcccgtcgcccgc -3'
Dictyoglomus turgidum DSM 6724	Dictyoglomi	Dictyoglomia	Gly	chr.trna19	GCC	87.7	5'- gcgggagtagctcagg--ggg--tgagcgtctccttgccaaggagaag-gccgcgggttcaaatcccgtctcccgc -3'
Dictyoglomus turgidum DSM 6724	Dictyoglomi	Dictyoglomia	Gly	chr.trna13	TCC	90.1	5'- gcgggagtagctcagg--ggg--tgagcatcagccttccaagctgagg-gccgcgggttcaaatcccgtctcccgc -3'
Enterobacter cloacae subsp. cloacae ATCC 13047	Proteobacteria	Gammaproteobacteria	Gly	chr.trna61	CCC	80	5'- gcgggcgtagttcaat--ggg--tgaacgagagcttcccaagctctat-a-cgagggttcgattcccttcgcccgc -3'
Enterobacter cloacae subsp. cloacae ATCC 13047	Proteobacteria	Gammaproteobacteria	Gly	chr.trna20	GCC	89.1	5'- gcgggaatagctcagtt-ggt--agagcacgaccttgccaaggtcggg-gtcgcgagttcgagtctcgtttcccgc -3'
Enterobacter cloacae subsp. cloacae ATCC 13047	Proteobacteria	Gammaproteobacteria	Gly	chr.trna4	TCC	70.3	5'- gcgggcatcgtataat--gggc-tttacctcagccttccaagctgatg-a-tgcgggttcgattcccgctgcccgc -3'
Enterococcus faecalis V583	Terrabacteria group	Firmicutes	Gly	chr.trna5	GCC	82.4	5'- gcggaaatagctcagt--ggg--tgagcaccaccttgccaaggtgggg-gtcgcgggttcgaaccccgttttccgc -3'
Enterococcus faecalis V583	Terrabacteria group	Firmicutes	Gly	chr.trna15	TCC	71.8	5'- gcgggtgtagtttagt--ggg--taaaccacagccttccaagctgttg-t-cgcgagttcgattctcgtcacccgc -3'
Escherichia coli IAI39	Proteobacteria	Gammaproteobacteria	Gly	chr.trna50	CCC	80	5'- gcgggcgtagttcaat--ggg--tgaacgagagcttcccaagctctat-a-cgagggttcgattcccttcgcccgc -3'
Escherichia coli IAI39	Proteobacteria	Gammaproteobacteria	Gly	chr.trna11	GCC	89.1	5'- gcgggaatagctcagtt-ggt--agagcacgaccttgccaaggtcggg-gtcgcgagttcgagtctcgtttcccgc -3'
Escherichia coli IAI39	Proteobacteria	Gammaproteobacteria	Gly	chr.trna33	TCC	70.3	5'- gcgggcatcgtataat--gggc-tttacctcagccttccaagctgatg-a-tgcgggttcgattcccgctgcccgc -3'
Escherichia coli str. K-12 substr. MG1655	Proteobacteria	Gammaproteobacteria	Gly	chr.trna6	CCC	80	5'- gcgggcgtagttcaat--ggg--tgaacgagagcttcccaagctctat-a-cgagggttcgattcccttcgcccgc -3'
Escherichia coli str. K-12 substr. MG1655	Proteobacteria	Gammaproteobacteria	Gly	chr.trna18	GCC	89.1	5'- gcgggaatagctcagtt-ggt--agagcacgaccttgccaaggtcggg-gtcgcgagttcgagtctcgtttcccgc -3'
Escherichia coli str. K-12 substr. MG1655	Proteobacteria	Gammaproteobacteria	Gly	chr.trna51	TCC	70.3	5'- gcgggcatcgtataat--gggc-tttacctcagccttccaagctgatg-a-tgcgggttcgattcccgctgcccgc -3'
Escherichia coli O104_H4 str. 2011C-3493	Proteobacteria	Gammaproteobacteria	Gly	chr.trna7	CCC	80	5'- gcgggcgtagttcaat--ggg--tgaacgagagcttcccaagctctat-a-cgagggttcgattcccttcgcccgc -3'
Escherichia coli O104_H4 str. 2011C-3493	Proteobacteria	Gammaproteobacteria	Gly	chr.trna17	GCC	89.1	5'- gcgggaatagctcagtt-ggt--agagcacgaccttgccaaggtcggg-gtcgcgagttcgagtctcgtttcccgc -3'
Escherichia coli O104_H4 str. 2011C-3493	Proteobacteria	Gammaproteobacteria	Gly	chr.trna54	TCC	70.3	5'- gcgggcatcgtataat--gggc-tttacctcagccttccaagctgatg-a-tgcgggttcgattcccgctgcccgc -3'
Escherichia coli O157_H7 str. Sakai Sakai substr. RIMD 0509952	Proteobacteria	Gammaproteobacteria	Gly	chr.trna71	CCC	80	5'- gcgggcgtagttcaat--ggg--tgaacgagagcttcccaagctctat-a-cgagggttcgattcccttcgcccgc -3'
Escherichia coli O157_H7 str. Sakai Sakai substr. RIMD 0509952	Proteobacteria	Gammaproteobacteria	Gly	chr.trna59	GCC	89.1	5'- gcgggaatagctcagtt-ggt--agagcacgaccttgccaaggtcggg-gtcgcgagttcgagtctcgtttcccgc -3'
Escherichia coli O157_H7 str. Sakai Sakai substr. RIMD 0509952	Proteobacteria	Gammaproteobacteria	Gly	chr.trna56	TCC	70.3	5'- gcgggcatcgtataat--gggc-tttacctcagccttccaagctgatg-a-tgcgggttcgattcccgctgcccgc -3'
Escherichia coli O83_H1 str. NRG 857C	Proteobacteria	Gammaproteobacteria	Gly	chr.trna59	CCC	80	5'- gcgggcgtagttcaat--ggg--tgaacgagagcttcccaagctctat-a-cgagggttcgattcccttcgcccgc -3'
Escherichia coli O83_H1 str. NRG 857C	Proteobacteria	Gammaproteobacteria	Gly	chr.trna45	GCC	89.1	5'- gcgggaatagctcagtt-ggt--agagcacgaccttgccaaggtcggg-gtcgcgagttcgagtctcgtttcccgc -3'
Escherichia coli O83_H1 str. NRG 857C	Proteobacteria	Gammaproteobacteria	Gly	chr.trna42	TCC	70.3	5'- gcgggcatcgtataat--gggc-tttacctcagccttccaagctgatg-a-tgcgggttcgattcccgctgcccgc -3'
Escherichia coli UMN026	Proteobacteria	Gammaproteobacteria	Gly	chr.trna61	CCC	80	5'- gcgggcgtagttcaat--ggg--tgaacgagagcttcccaagctctat-a-cgagggttcgattcccttcgcccgc -3'
Escherichia coli UMN026	Proteobacteria	Gammaproteobacteria	Gly	chr.trna47	GCC	89.1	5'- gcgggaatagctcagtt-ggt--agagcacgaccttgccaaggtcggg-gtcgcgagttcgagtctcgtttcccgc -3'
Escherichia coli UMN026	Proteobacteria	Gammaproteobacteria	Gly	chr.trna44	TCC	70.3	5'- gcgggcatcgtataat--gggc-tttacctcagccttccaagctgatg-a-tgcgggttcgattcccgctgcccgc -3'
Flavobacterium psychrophilum JIP02/86	FCB group	Bacteroidetes/Chlorobi group	Gly	chr.trna18	GCC	77.4	5'- gcgaaaatagctcagct-ggt--agagcgcgaccttgccaaggtcgag-gtcgcgggttcgagccccgtttttcgc -3'
Flavobacterium psychrophilum JIP02/86	FCB group	Bacteroidetes/Chlorobi group	Gly	chr.trna31	TCC	76.4	5'- gcgaaagtagctcagtt-ggt--agagctccagccttccaagctggtt-gtcgcgagttcgagcctcgtctttcgc -3'
Francisella tularensis subsp. tularensis SCHU S4	Proteobacteria	Gammaproteobacteria	Gly	chr.trna18	GCC	85.9	5'- gcgggaatagctcagt--ggg--tgagcacaaccttgccaaggttggg-gtcgcgagttcgagcctcgtttcccgc -3'
Francisella tularensis subsp. tularensis SCHU S4	Proteobacteria	Gammaproteobacteria	Gly	chr.trna4	TCC	85.3	5'- gcgggtgtagttcaat--ggg--tgaacttcggccttccaagccgata-g-cgtgggttcgattcccatcacccgc -3'
Fusobacterium nucleatum subsp. nucleatum ATCC 25586	Fusobacteria	Fusobacteriia	Gly	chr.trna32	GCC	86	5'- gcgggaatagctcagtt-ggt--agagcataaccttgccaaggttagg-gtcgcgagttcgagcctcgtttcccgc -3'
Fusobacterium nucleatum subsp. nucleatum ATCC 25586	Fusobacteria	Fusobacteriia	Gly	chr.trna16	TCC	89.3	5'- gcgggaatagctcagtt-ggt--agagcgtcagccttccaagctgaat-gtcgcgagttcgaacctcgtttcccgc -3'
Geobacter sulfurreducens PCA	Proteobacteria	delta/epsilon subdivisions	Gly	chr.trna29	CCC	87.5	5'- gcgggaataactcagt--ggg--tgagtgtcagcttcccaagctgaag-gtcgcgggttcgaatcccgtttcccgc -3'
Geobacter sulfurreducens PCA	Proteobacteria	delta/epsilon subdivisions	Gly	chr.trna13	GCC	85	5'- gcgggaataactcagt--ggg--tgagtgcaaccttgccaaggttgaa-gtcgcgggttcgaatcccgtttcccgc -3'
Geobacter sulfurreducens PCA	Proteobacteria	delta/epsilon subdivisions	Gly	chr.trna25	TCC	92.2	5'- gcgggagtagctcagtt-ggct-agagcatcagccttccaagctgagg-gtcgcgggttcgagtcccgtttcccgc -3'
Gloeobacter violaceus PCC 7421	Terrabacteria group	Cyanobacteria/Melainabacteria group	Gly	chr.trna7	CCC	72.7	5'- gcgggtatagtttagt--ggg--taaacgaaagcttcccaagctttag-t-tgcgggttcgattcccgctacccgc -3'
Gloeobacter violaceus PCC 7421	Terrabacteria group	Cyanobacteria/Melainabacteria group	Gly	chr.trna43	GCC	74.2	5'- gcgggtgtaactcagt--ggg--tgagtgcttccttgccaaggaagat-gtcgagagttcgaatctcttcacccgc -3'
Gloeobacter violaceus PCC 7421	Terrabacteria group	Cyanobacteria/Melainabacteria group	Gly	chr.trna16	TCC	69.4	5'- gcgggtgtagtttagt--ggg--taaaccacagtcttccaaactgtag-t-tgtgggttcgattcccaccacccgc -3'
Haemophilus influenzae Rd KW20	Proteobacteria	Gammaproteobacteria	Gly	chr.trna2	GCC	86.2	5'- gcgggaatagctcagtt-ggt--agagcacgaccttgccaaggtcggg-gtcgcgagttcgagcctcgtttcccgc -3'
Haemophilus influenzae Rd KW20	Proteobacteria	Gammaproteobacteria	Gly	chr.trna31	GCC	89.1	5'- gcgggaatagctcagtt-ggt--agagcacgaccttgccaaggtcggg-gtcgcgagttcgagtctcgtttcccgc -3'
Haemophilus influenzae Rd KW20	Proteobacteria	Gammaproteobacteria	Gly	chr.trna23	TCC	69.2	5'- gcgggcatcgtataat--gggc-tttaccttagccttccaagctaatg-a-tgcgggttcgattcccgctgcccgc -3'
Helicobacter pylori 26695	Proteobacteria	delta/epsilon subdivisions	Gly	chr.trna9	GCC	86.2	5'- gcgggaatagctcagt--ggg--tgagcacgaccttgccaaggtcggg-gccgcgggttcgatccccgtttcccgc -3'
Helicobacter pylori 26695	Proteobacteria	delta/epsilon subdivisions	Gly	chr.trna20	TCC	95.1	5'- gcgggaatagctcagtt-ggct-agagcatcagccttccaagctgagg-gtcgcgggttcgagtcccgtttcccgc -3'
Ketogulonicigenium vulgare WSH-001	Proteobacteria	Alphaproteobacteria	Gly	chr.trna52	CCC	75.3	5'- gcgggtatggtgaaat--ggg--ttcacacgagcttcccaagctcttg-g-cgcgggttcgattcccgctacccgc -3'
Ketogulonicigenium vulgare WSH-001	Proteobacteria	Alphaproteobacteria	Gly	chr.trna11	GCC	78.6	5'- gcgggcgtagctcagg--ggg--tgagcataaccttgccaaggttagg-gtcgggcgttcgaatcgcctcgcccgc -3'
Ketogulonicigenium vulgare WSH-001	Proteobacteria	Alphaproteobacteria	Gly	chr.trna41	TCC	75.7	5'- gcgggtatggtgtaat--ggg--tgcgccttagccttccaagctaatg-g-tgcgggttcgattcccgctacccgc -3'
Klebsiella pneumoniae subsp. pneumoniae HS11286	Proteobacteria	Gammaproteobacteria	Gly	chr.trna61	CCC	80	5'- gcgggcgtagttcaat--ggg--tgaacgagagcttcccaagctctat-a-cgagggttcgattcccttcgcccgc -3'
Klebsiella pneumoniae subsp. pneumoniae HS11286	Proteobacteria	Gammaproteobacteria	Gly	chr.trna17	GCC	89.1	5'- gcgggaatagctcagtt-ggt--agagcacgaccttgccaaggtcggg-gtcgcgagttcgagtctcgtttcccgc -3'
Klebsiella pneumoniae subsp. pneumoniae HS11286	Proteobacteria	Gammaproteobacteria	Gly	chr.trna14	TCC	70.3	5'- gcgggcatcgtataat--gggc-tttacctcagccttccaagctgatg-a-tgcgggttcgattcccgctgcccgc -3'
Lactobacillus acidophilus NCFM	Terrabacteria group	Firmicutes	Gly	chr.trna59	CCC	47.3	5'- gcgggtatagttaaat--ggg--tgaacgacagcttcccaagctgtag-a-tgcgggttcgattcacgctatccgc -3'
Lactobacillus acidophilus NCFM	Terrabacteria group	Firmicutes	Gly	chr.trna13	GCC	76.1	5'- gcggaagtagttcagt--ggg--tgaacatcaccttgccatggtgggg-gtcgcgggttcgaatcccgtcttccgc -3'
Lactobacillus acidophilus NCFM	Terrabacteria group	Firmicutes	Gly	chr.trna4	GCC	86.3	5'- gcggaagtagttcagt--ggg--tgaacacgaccttgccatggtcggg-gtcgcgggttcgaatcccgtcttccgc -3'
Lactobacillus acidophilus NCFM	Terrabacteria group	Firmicutes	Gly	chr.trna22	TCC	61.3	5'- gcgggtatagtttagt--ggg--taaacgaaagccttccaagctttag-t-cgcgagtccgattctcgttacccgc -3'
Lactococcus lactis subsp. lactis Il1403 IL1403	Terrabacteria group	Firmicutes	Gly	chr.trna21	GCC	69.7	5'- gcgaacgtagttcagg--ggg--tgaacacaaccttgccatggttggg-gtcgcgagttcgaatctcgtcgttcgc -3'
Lactococcus lactis subsp. lactis Il1403 IL1403	Terrabacteria group	Firmicutes	Gly	chr.trna27	TCC	70.3	5'- gcggatgtagtttaat--ggg--tgaaccccagccttccaagctggct-a-cgcgagttcgattctcgtcatccgc -3'
Lactobacillus plantarum WCFS1	Terrabacteria group	Firmicutes	Gly	chr.trna31	CCC	56	5'- gcgggtgtagtttagt--ggg--taaattcaagcttcccaagcttgcg-t-cgcgggtccgattcccgtcacccgc -3'
Lactobacillus plantarum WCFS1	Terrabacteria group	Firmicutes	Gly	chr.trna12	GCC	76.1	5'- gcggaagtagttcagt--ggg--tgaacatcaccttgccatggtgggg-gtcgcgggttcgaatcccgtcttccgc -3'
Lactobacillus plantarum WCFS1	Terrabacteria group	Firmicutes	Gly	chr.trna60	TCC	59.4	5'- gcgggtatagtttagt--ggg--taaaccacagccttccaagctgttg-t-cgcgagtccgattctcgttacccgc -3'
Lactobacillus plantarum WCFS1	Terrabacteria group	Firmicutes	Gly	chr.trna37	TCC	63.9	5'- gcgagtgtagtttagt--ggg--taaacgacagccttccaagctgtag-t-cgcgggtccgattcccgtcactcgc -3'
Lactobacillus salivarius UCC118	Terrabacteria group	Firmicutes	Gly	chr.1.trna74	CCC	65.8	5'- gcgggtatagtttagt--ggg--taaacttcagcttcccaagctggtg-t-cgcgagttcgattctcgttacccgc -3'
Lactobacillus salivarius UCC118	Terrabacteria group	Firmicutes	Gly	chr.1.trna30	GCC	81.4	5'- gcggaagtagttcagt--ggg--tgaacaccaccttgccatggtgggg-gtcgcgggttcgaatcccgtcttccgc -3'
Lactobacillus salivarius UCC118	Terrabacteria group	Firmicutes	Gly	chr.1.trna40	TCC	71.8	5'- gcgggtgtagtttagt--ggg--taaaccacagccttccaagctgttg-t-cgcgagttcgattctcgtcacccgc -3'
Leptospira interrogans serovar Lai str. 56601	Spirochaetes	Spirochaetia	Gly	chrI.trna23	GCC	86.1	5'- gcgggaatagctcagt--ggg--tgagcacctccttgccaaggagggg-gtcgcgggttcgaatcccgtttcccgc -3'
Leptospira interrogans serovar Lai str. 56601	Spirochaetes	Spirochaetia	Gly	chrI.trna15	TCC	64.3	5'- gcgggcatggtgtaat--gggc-tgcactgtagccttccaagcttcca-g-tgagggttcgagtccctctgcccgc -3'
Listeria monocytogenes EGD	Terrabacteria group	Firmicutes	Gly	chrI.trna43	GCC	75.3	5'- gcggaagtagttcagc--ggg--tgaacatcaccttgccaaggtgggg-gtcgcgggttcgaaccccgtcttccgc -3'
Listeria monocytogenes EGD	Terrabacteria group	Firmicutes	Gly	chrI.trna6	GCC	76.1	5'- gcggaagtagttcagt--ggg--tgaacatcaccttgccaaggtgggg-gtcgcgggttcgaaccccgtcttccgc -3'
Listeria monocytogenes EGD	Terrabacteria group	Firmicutes	Gly	chrI.trna15	TCC	72.6	5'- gcgggtgtagtttagt--ggg--taaactacagccttccaagctgttg-t-cgtgggttcgattcccatcacccgc -3'
Mesoplasma florum L1 ATCC 33453	Terrabacteria group	Tenericutes	Gly	chr.trna8	TCC	78.3	5'- gcaggtgtagtttaat--ggg--tgaacttcagccttccaagctgact-g-tgagggttcgattcccttcacctgc -3'
Moorella thermoacetica ATCC 39073	Terrabacteria group	Firmicutes	Gly	chr.trna39	CCC	91.3	5'- gcggaagtagctcagt--ggg--tgagcatcggcttcccaagccgagg-gtcgcgggttcgaatcccgttttccgc -3'
Moorella thermoacetica ATCC 39073	Terrabacteria group	Firmicutes	Gly	chr.trna28	GCC	87.6	5'- gcggaaatagctcagc--ggg--tgagcatcgccttgccaaggcgggg-gtcgcgggttcaaatcccgttttccgc -3'
Moorella thermoacetica ATCC 39073	Terrabacteria group	Firmicutes	Gly	chr.trna21	GCC	92.6	5'- gcggaagtagctcagt--ggg--tgagcatcgccttgccaaggcgagg-gccgcgggttcaaatcccgtcttccgc -3'
Moorella thermoacetica ATCC 39073	Terrabacteria group	Firmicutes	Gly	chr.trna15	TCC	84.4	5'- gcgggtgtagctcaat--ggg--tgagctccagccttccaagctggct-a-cgtgggttcgattcccatcacccgc -3'
Mycobacterium bovis ATCC BAA-935	Terrabacteria group	Actinobacteria	Gly	chr.trna45	CCC	75.3	5'- gccgatgtagttcaat--ggg--cgaacatcagcttcccaagctgaat-a-cgcgggttcgattcccgtcatcggc -3'
Mycobacterium bovis ATCC BAA-935	Terrabacteria group	Actinobacteria	Gly	chr.trna20	GCC	85.9	5'- gcggatgtagcgcagtt-ggt--agcgcatcaccttgccaaggtgagg-gtcgcgggttcgaatcccgtcatccgc -3'
Mycobacterium bovis ATCC BAA-935	Terrabacteria group	Actinobacteria	Gly	chr.trna16	TCC	77.5	5'- gcgggcgtagctcaat--ggg--tgagccctagtcttccaaactagcg-a-cgcgggttcgattcccgtcgcccgc -3'
Mycobacterium leprae Br4923	Terrabacteria group	Actinobacteria	Gly	chr.trna23	CCC	83.5	5'- gccgatgtagttcaat--ggg--cgaacatcagcttcccaagctgaat-a-cgcgggttcgattcccgtcatcggc -3'
Mycobacterium leprae Br4923	Terrabacteria group	Actinobacteria	Gly	chr.trna36	GCC	85.9	5'- gcggatgtagcgcagtt-ggt--agcgcatcaccttgccaaggtgagg-gtcgcgggttcgaatcccgtcatccgc -3'
Mycobacterium leprae Br4923	Terrabacteria group	Actinobacteria	Gly	chr.trna15	TCC	62.6	5'- gcgggcgtagctcaat--ggg--tgagccctagtcctccaaactagct-a-cacgggttcgattcccgtcgcccgc -3'
Mycoplasma mycoides subsp. mycoides SC str. PG1	Terrabacteria group	Tenericutes	Gly	chr.trna2	TCC	77.2	5'- gcaggtgtagtttaat--ggg--cgaacttcagccttccaagctgatt-g-tgagggttcgattcccttcacctgc -3'
Mycoplasma pneumoniae M129-B7	Terrabacteria group	Tenericutes	Gly	chr.trna33	GCC	80.6	5'- gcagatatagttcaat--ggg--cgaacataaccttgccaaggttaag-a-tgcgggttcgattcccgttatctgc -3'
Mycoplasma pneumoniae M129-B7	Terrabacteria group	Tenericutes	Gly	chr.trna31	TCC	71.8	5'- gcgagtatagtttagt--ggg--tgaacatcagtcttccaagctgatc-g-tgtcggttcgattccgattactcgc -3'
Mycobacterium smegmatis str. MC2 155	Terrabacteria group	Actinobacteria	Gly	chr.trna47	CCC	83.8	5'- gccggtgtagttcaat--ggg--cgaacatcagcttcccaagctgaat-a-cgcgggttcgattcccgtcaccggc -3'
Mycobacterium smegmatis str. MC2 155	Terrabacteria group	Actinobacteria	Gly	chr.trna43	GCC	85.9	5'- gcggatgtagcgcagtt-ggt--agcgcatcaccttgccaaggtgagg-gtcgcgggttcgaatcccgtcatccgc -3'
Mycobacterium smegmatis str. MC2 155	Terrabacteria group	Actinobacteria	Gly	chr.trna14	TCC	75	5'- gcgggcgtagctcaat--ggg--tgagccctagtcttccaaactagct-a-cgcgggttcgattcccgtcgcccgc -3'
Mycobacterium tuberculosis H37Rv	Terrabacteria group	Actinobacteria	Gly	chr.trna45	CCC	75.3	5'- gccgatgtagttcaat--ggg--cgaacatcagcttcccaagctgaat-a-cgcgggttcgattcccgtcatcggc -3'
Mycobacterium tuberculosis H37Rv	Terrabacteria group	Actinobacteria	Gly	chr.trna20	GCC	85.9	5'- gcggatgtagcgcagtt-ggt--agcgcatcaccttgccaaggtgagg-gtcgcgggttcgaatcccgtcatccgc -3'
Mycobacterium tuberculosis H37Rv	Terrabacteria group	Actinobacteria	Gly	chr.trna16	TCC	77.5	5'- gcgggcgtagctcaat--ggg--tgagccctagtcttccaaactagcg-a-cgcgggttcgattcccgtcgcccgc -3'
Neisseria gonorrhoeae FA 1090	Proteobacteria	Betaproteobacteria	Gly	chr.trna44	GCC	83.9	5'- gcgggaatagctcagtt-ggt--agagcgcaaccttgccaaggttgag-gtcgcgagttcgagactcgtttcccgc -3'
Neisseria gonorrhoeae FA 1090	Proteobacteria	Betaproteobacteria	Gly	chr.trna30	TCC	83.2	5'- gcgggtgtagctcaat--ggg--tgagcagaagccttccaagcttacg-g-tgagggttcgattcccttcacccgc -3'
Neisseria meningitidis MC58	Proteobacteria	Betaproteobacteria	Gly	chr.trna43	GCC	83.9	5'- gcgggaatagctcagtt-ggt--agagcgcaaccttgccaaggttgag-gtcgcgagttcgagactcgtttcccgc -3'
Neisseria meningitidis MC58	Proteobacteria	Betaproteobacteria	Gly	chr.trna4	TCC	83.2	5'- gcgggtgtagctcaat--ggg--tgagcagaagccttccaagcttacg-g-tgagggttcgattcccttcacccgc -3'
Prochlorococcus marinus subsp. marinus str. CCMP1375 SS120	Terrabacteria group	Cyanobacteria/Melainabacteria group	Gly	chr.trna7	CCC	74.3	5'- gcgggtgtagttcagt--ggg--tgaacgtcagcttcccaagctgaat-gtcgccagttcgagtctggtcatccgc -3'
Prochlorococcus marinus subsp. marinus str. CCMP1375 SS120	Terrabacteria group	Cyanobacteria/Melainabacteria group	Gly	chr.trna21	GCC	81.2	5'- gcggatgtagctcagt--ggg--tgagcatctccttgccaaggagagg-gtcgagagttcgaatctcttcatccgc -3'
Prochlorococcus marinus subsp. marinus str. CCMP1375 SS120	Terrabacteria group	Cyanobacteria/Melainabacteria group	Gly	chr.trna24	TCC	73.1	5'- gcgggcgtagtttagt--ggg--taaacctcagccttccaagctgatg-a-tgcgggttcgattcccgccgcccgc -3'
Pseudomonas aeruginosa PAO1	Proteobacteria	Gammaproteobacteria	Gly	chr.trna61	CCC	65.7	5'- gcgggcgtcgtataat--ggg--cttacctgagcttcccaagctcatg-a-cgagggttcgattcccttcgcccgc -3'
Pseudomonas aeruginosa PAO1	Proteobacteria	Gammaproteobacteria	Gly	chr.trna52	GCC	89.1	5'- gcgggaatagctcagtt-ggt--agagcacgaccttgccaaggtcggg-gtcgcgagttcgagtctcgtttcccgc -3'
Pseudomonas aeruginosa PAO1	Proteobacteria	Gammaproteobacteria	Gly	chr.trna38	TCC	86	5'- gcgggtatagttcagt--ggg--tgaacctcagccttccaagctgatg-a-tgcgggttcgattcccgctacccgc -3'
Rhodospirillum rubrum ATCC 11170	Proteobacteria	Alphaproteobacteria	Gly	chr.trna37	CCC	84.3	5'- gcgggtgtagttcaat--ggg--tgaacatcagcttcccaagctgaat-a-cgagggttcgattcccttcacccgc -3'
Rhodospirillum rubrum ATCC 11170	Proteobacteria	Alphaproteobacteria	Gly	chr.trna31	GCC	83.8	5'- gcgggtgtagctcagg--ggg--tgagcacaaccttgccaaggttggg-gtcgtgagttcgaatctcatcacccgc -3'
Rhodospirillum rubrum ATCC 11170	Proteobacteria	Alphaproteobacteria	Gly	chr.trna42	TCC	84.8	5'- gcgggtgtagctcaat--ggg--tgagccccagccttccaagctggtt-g-tgtgggttcgattcccatcacccgc -3'
Rhodobacter sphaeroides 2.4.1	Proteobacteria	Alphaproteobacteria	Gly	chr1.trna33	CCC	81.5	5'- gcgggtgtagctcaat--ggg--tgagcagaagcttcccaagcttacg-a-cgagggttcgattcccttcacccgc -3'
Rhodobacter sphaeroides 2.4.1	Proteobacteria	Alphaproteobacteria	Gly	chr1.trna12	GCC	82.1	5'- gcgggcgtagctcagg--ggg--tgagcattaccttgccaaggtaagg-gtcgtgagttcgaatctcatcgcccgc -3'
Rhodobacter sphaeroides 2.4.1	Proteobacteria	Alphaproteobacteria	Gly	chr2.trna7	TCC	77.4	5'- gcgggtatggtgaaat--ggg--ttcacacgagccttccaagctcttg-g-cgcgggttcgattcccgctacccgc -3'
Rickettsia prowazekii str. Breinl	Proteobacteria	Alphaproteobacteria	Gly	chr.trna33	GCC	76.6	5'- gcgggtgtagctcagg--ggg--tgagcgctaccttgccaaggtcgaa-gtcgagggttcgaatcccttcacccgc -3'
Rickettsia prowazekii str. Breinl	Proteobacteria	Alphaproteobacteria	Gly	chr.trna13	TCC	79.8	5'- gcgggtgtagctcaat--ggg--tgagttccagccttccaagctggct-g-tgtgggttcgattcccatcacccgc -3'
Salmonella enterica subsp. enterica serovar Typhi str. CT18	Proteobacteria	Gammaproteobacteria	Gly	chr.trna54	CCC	80	5'- gcgggcgtagttcaat--ggg--tgaacgagagcttcccaagctctat-a-cgagggttcgattcccttcgcccgc -3'
Salmonella enterica subsp. enterica serovar Typhi str. CT18	Proteobacteria	Gammaproteobacteria	Gly	chr.trna27	GCC	89.1	5'- gcgggaatagctcagtt-ggt--agagcacgaccttgccaaggtcggg-gtcgcgagttcgagtctcgtttcccgc -3'
Salmonella enterica subsp. enterica serovar Typhi str. CT18	Proteobacteria	Gammaproteobacteria	Gly	chr.trna41	TCC	70.3	5'- gcgggcatcgtataat--gggc-tttacctcagccttccaagctgatg-a-tgcgggttcgattcccgctgcccgc -3'
Salmonella enterica subsp. enterica serovar Typhimurium str. LT2	Proteobacteria	Gammaproteobacteria	Gly	chr.trna60	CCC	80	5'- gcgggcgtagttcaat--ggg--tgaacgagagcttcccaagctctat-a-cgagggttcgattcccttcgcccgc -3'
Salmonella enterica subsp. enterica serovar Typhimurium str. LT2	Proteobacteria	Gammaproteobacteria	Gly	chr.trna47	GCC	89.1	5'- gcgggaatagctcagtt-ggt--agagcacgaccttgccaaggtcggg-gtcgcgagttcgagtctcgtttcccgc -3'
Salmonella enterica subsp. enterica serovar Typhimurium str. LT2	Proteobacteria	Gammaproteobacteria	Gly	chr.trna44	TCC	70.3	5'- gcgggcatcgtataat--gggc-tttacctcagccttccaagctgatg-a-tgcgggttcgattcccgctgcccgc -3'
Shewanella oneidensis MR-1	Proteobacteria	Gammaproteobacteria	Gly	chr.trna10	GCC	83.2	5'- gcgacattagctcagtt-ggt--agagcgataccttgccaaggtatag-gtcatcggttcgaacccgatatgtcgc -3'
Shewanella oneidensis MR-1	Proteobacteria	Gammaproteobacteria	Gly	chr.trna6	TCC	66.9	5'- gcgggcatcgtataat--ggg--tttactccagccttccaagctgata-a-cgcgggttcgattcccgctgcccgc -3'
Shigella dysenteriae Sd197	Proteobacteria	Gammaproteobacteria	Gly	chr.trna11	GCC	89.1	5'- gcgggaatagctcagtt-ggt--agagcacgaccttgccaaggtcggg-gtcgcgagttcgagtctcgtttcccgc -3'
Shigella dysenteriae Sd197	Proteobacteria	Gammaproteobacteria	Gly	chr.trna21	TCC	70.3	5'- gcgggcatcgtataat--gggc-tttacctcagccttccaagctgatg-a-tgcgggttcgattcccgctgcccgc -3'
Shigella flexneri 2a str. 301	Proteobacteria	Gammaproteobacteria	Gly	chr.trna65	CCC	80	5'- gcgggcgtagttcaat--ggg--tgaacgagagcttcccaagctctat-a-cgagggttcgattcccttcgcccgc -3'
Shigella flexneri 2a str. 301	Proteobacteria	Gammaproteobacteria	Gly	chr.trna83	GCC	83.9	5'- gcgggaatagctcagtt-ggt--agagcacgaccttgccaaggtcgag-gtctcgagttcgagtctcgtttcccgc -3'
Shigella flexneri 2a str. 301	Proteobacteria	Gammaproteobacteria	Gly	chr.trna51	GCC	89.1	5'- gcgggaatagctcagtt-ggt--agagcacgaccttgccaaggtcggg-gtcgcgagttcgagtctcgtttcccgc -3'
Shigella flexneri 2a str. 301	Proteobacteria	Gammaproteobacteria	Gly	chr.trna18	TCC	70.3	5'- gcgggcatcgtataat--gggc-tttacctcagccttccaagctgatg-a-tgcgggttcgattcccgctgcccgc -3'
Staphylococcus aureus subsp. aureus NCTC 8325	Terrabacteria group	Firmicutes	Gly	chr.trna27	GCC	85.1	5'- gcagaagtagttcagc--ggg--tgaatacaaccttgccaaggttggg-gtcgcgggttcgaatcccgtcttctgc -3'
Staphylococcus aureus subsp. aureus NCTC 8325	Terrabacteria group	Firmicutes	Gly	chr.trna20	TCC	76	5'- gcgggtgtagtttaat--ggg--caaacctcagccttccaagctgatg-t-tgtgggttcgattcccatcacccgc -3'
Streptococcus pneumoniae R6	Terrabacteria group	Firmicutes	Gly	chr.trna32	GCC	81.6	5'- gcgaacgtagttcagt--ggg--tgaacaccaccttgccaaggtgggg-gtcgcgggttcgaatcccgtcgttcgc -3'
Streptococcus pneumoniae R6	Terrabacteria group	Firmicutes	Gly	chr.trna15	TCC	71.7	5'- gcgggtgtagtttagt--ggg--taaactacagccttccaagctgttg-t-cgcgagttcgattctcgtcacccgc -3'
Streptococcus suis BM407	Terrabacteria group	Firmicutes	Gly	chr.trna41	GCC	81.6	5'- gcgaacgtagttcagt--ggg--tgaacaccaccttgccaaggtgggg-gtcgcgggttcgaatcccgtcgttcgc -3'
Streptococcus suis BM407	Terrabacteria group	Firmicutes	Gly	chr.trna20	TCC	71.7	5'- gcgggtgtagtttagt--ggg--taaactacagccttccaagctgttg-t-cgcgagttcgattctcgtcacccgc -3'
Thermosynechococcus elongatus BP-1	Terrabacteria group	Cyanobacteria/Melainabacteria group	Gly	chr.trna39	CCC	70.9	5'- gcggacgtaattcagt--ggg--tgaatgtcagcttcccaagctgaac-gtcgtgggttcgagtcccatcgtccgc -3'
Thermosynechococcus elongatus BP-1	Terrabacteria group	Cyanobacteria/Melainabacteria group	Gly	chr.trna27	GCC	75.8	5'- gcgggtatagctcagt--ggg--tgagcgcaaccttgccaaggttgat-gtcgcgcgttcgaatcgcgttacccgc -3'
Thermosynechococcus elongatus BP-1	Terrabacteria group	Cyanobacteria/Melainabacteria group	Gly	chr.trna40	TCC	72	5'- gcgggcatggtttaat--ggg--taaaccctagccttccaagctagag-a-cgcgggttcgattcccgctgcccgc -3'
Thermanaerovibrio acidaminovorans DSM 6589	Synergistetes	Synergistia	Gly	chr.1.trna19	CCC	93.7	5'- gcggatgtagctcagct-ggt--agagcatcggcttcccaagccgagg-gtcgcgggttcgaatcccgtcgtccgc -3'
Thermanaerovibrio acidaminovorans DSM 6589	Synergistetes	Synergistia	Gly	chr.1.trna30	GCC	86.7	5'- gcggaagtagctcagg--ggg--tgagcacaaccttgccaaggttggg-gtcgcgggttcaaatcccgtcttccgc -3'
Thermanaerovibrio acidaminovorans DSM 6589	Synergistetes	Synergistia	Gly	chr.1.trna8	TCC	96.9	5'- gcgggaatagctcagtt-ggct-agagcgacggccttccaagccgtag-gtcgcgggttcgaatcccgtttcccgc -3'
Thermotoga maritima MSB8	Thermotogae	Thermotogae	Gly	chr.trna20	CCC	94.2	5'- gcgggtgtagctcagct-ggt--agagcaccagcttcccaagctgggg-gtcgcgggttcgaatcccgtcgcccgc -3'
Thermotoga maritima MSB8	Thermotogae	Thermotogae	Gly	chr.trna40	GCC	93.7	5'- gcgggtgtagctcagt--ggg--tgagcaccagcttgccaagctgggg-gtcgcgggttcgaatcccgtcgcccgc -3'
Thermotoga maritima MSB8	Thermotogae	Thermotogae	Gly	chr.trna43	TCC	92.2	5'- gcgggtgtagctcaact-ggt--agagcatcggccttccaagccgagg-gttgcgggttcgagtcccgtcgcccgc -3'
Thermus thermophilus HB8	Terrabacteria group	Deinococcus-Thermus	Gly	chr1.trna44	CCC	96.6	5'- gcgggagtagctcagtt-ggt--agagcatcggcttcccaagccgagg-gtcgcgggttcgagtcccgtctcccgc -3'
Thermus thermophilus HB8	Terrabacteria group	Deinococcus-Thermus	Gly	chr1.trna1	GCC	89.7	5'- gcgggagtagctcagtc-ggt--agagcacgaccttgccaaggtcggg-gtcgcgggttcaagtcccgtctcccgc -3'
Thermus thermophilus HB8	Terrabacteria group	Deinococcus-Thermus	Gly	chr1.trna36	TCC	96.1	5'- gcgggagtagctcagcttggt--agagcatcggccttccaagccgagg-gtcgcgggttcgaatcccgtctcccgc -3'
Thermodesulfovibrio yellowstonii DSM 11347	Nitrospirae	Nitrospira	Gly	chr.1.trna6	CCC	75.7	5'- gcgggcgtaactcagc--ggg--ggagtgtcagcttcccaagctgaag-gtcgcgggttcgaatcccgtcgcccgc -3'
Thermodesulfovibrio yellowstonii DSM 11347	Nitrospirae	Nitrospira	Gly	chr.1.trna34	GCC	82.1	5'- gcgggtgtagctcagct-ggt--agagcacaaccttgccaaggttggg-gtcgcgggttcaaatcccgtcgcccgc -3'
Thermodesulfovibrio yellowstonii DSM 11347	Nitrospirae	Nitrospira	Gly	chr.1.trna30	TCC	84.8	5'- gcgggaatagctcagc--ggg--tgagcgtcagccttccaagctgagg-gtcgcgggttcaaatcccgtttcccgc -3'
Vibrio cholerae O1 biovar El Tor str. N16961	Proteobacteria	Gammaproteobacteria	Gly	chrI.trna18	GCC	83.3	5'- gcgacactagctcagtt-ggt--agagcgcaaccttgccaaggttgag-gtcacgagttcgaacctcgtgtgtcgc -3'
Vibrio cholerae O1 biovar El Tor str. N16961	Proteobacteria	Gammaproteobacteria	Gly	chrI.trna16	TCC	70.3	5'- gcgggcatcgtataat--gggc-tttacctcagccttccaagctgatg-a-tgcgggttcgattcccgctgcccgc -3'
Xanthomonas campestris pv. campestris str. ATCC 33913	Proteobacteria	Gammaproteobacteria	Gly	chr.trna37	CCC	81.1	5'- gcgggcgtagctcaat--ggg--tgagctgtagcttcccaagctactg-a-cgtgggttcgattcccatcgcccgc -3'
Xanthomonas campestris pv. campestris str. ATCC 33913	Proteobacteria	Gammaproteobacteria	Gly	chr.trna46	GCC	90.7	5'- gcgggaatagctcagtt-ggt--agagcgcaaccttgccaaggttgag-gtcgcgagttcgagtctcgtttcccgc -3'
Xanthomonas campestris pv. campestris str. ATCC 33913	Proteobacteria	Gammaproteobacteria	Gly	chr.trna4	TCC	84.5	5'- gcgggagtagttcaac--ggg--tgaacctcagccttccaagctgatg-g-tgcgggttcgattcccgtctcccgc -3'
Yersinia enterocolitica subsp. enterocolitica 8081	Proteobacteria	Gammaproteobacteria	Gly	chr.trna63	CCC	80.6	5'- gcgggtgtagttcaat--ggg--tgaacgagagcttcccaagctctat-a-cgagggttcgattcccttcacccgc -3'
Yersinia enterocolitica subsp. enterocolitica 8081	Proteobacteria	Gammaproteobacteria	Gly	chr.trna16	GCC	89.1	5'- gcgggaatagctcagtt-ggt--agagcacgaccttgccaaggtcggg-gtcgcgagttcgagtctcgtttcccgc -3'
Yersinia enterocolitica subsp. enterocolitica 8081	Proteobacteria	Gammaproteobacteria	Gly	chr.trna36	TCC	61.2	5'- gcggtcatcgtataat--gggc-tttaccccagccttccaagctgaag-a-tgcgggttcgattcccgctggccgc -3'
Yersinia enterocolitica subsp. enterocolitica 8081	Proteobacteria	Gammaproteobacteria	Gly	chr.trna13	TCC	68.3	5'- gcgggcatcgtataat--gggc-tttacctcagccttccaagctgatg-a-tgtgggttcgattcccactgcccgc -3'
Yersinia pestis CO92	Proteobacteria	Gammaproteobacteria	Gly	chr.trna67	CCC	80.6	5'- gcgggtgtagttcaat--ggg--tgaacgagagcttcccaagctctat-a-cgagggttcgattcccttcacccgc -3'
Yersinia pestis CO92	Proteobacteria	Gammaproteobacteria	Gly	chr.trna14	GCC	89.1	5'- gcgggaatagctcagtt-ggt--agagcacgaccttgccaaggtcggg-gtcgcgagttcgagtctcgtttcccgc -3'
Yersinia pestis CO92	Proteobacteria	Gammaproteobacteria	Gly	chr.trna35	TCC	68.3	5'- gcgggcatcgtataat--gggc-tttacctcagccttccaagctgatg-a-tgtgggttcgattcccactgcccgc -3'

## Sheet: His_Bacteria
Species	Group	SubGroup	AA type	tRNA ID(GtRNAdb)	Anticodon	Score(tRNAscan-SE)	Sequence
Agrobacterium fabrum str. C58	Proteobacteria	Alphaproteobacteria	His	chrcircular.trna8	GTG	78.7	5'- gcggttgtagctcagtt-ggtt-agagcgcaggtttgtggcacctgag-gtcggtggttcgaccccactcaaccgt -3'
Amycolatopsis mediterranei U32	Terrabacteria group	Actinobacteria	His	chr.trna29	GTG	74.6	5'- gtgggcgtagctcagct-ggt--agagcacctggttgtggtccaggag-gtcgcgggttcgaaacccgtcgctcac -3'
Aquifex aeolicus VF5	Aquificae	Aquificae	His	chr.trna14	GTG	86.2	5'- gagggtgtagctcagtt-ggt--agagcgggggactgtggatccccgt-gtcgcgggttcgagtcccgtcaccctc -3'
Bacillus anthracis str. Ames	Terrabacteria group	Firmicutes	His	chr.trna40	GTG	72.8	5'- gcggttgtggcgaagt--gggt-tacgcaccggattgtggctccggca-ttcgtgggttcgattcccatcagtcgc -3'
Bacillus anthracis str. Sterne	Terrabacteria group	Firmicutes	His	chr.trna71	GTG	72.8	5'- gcggttgtggcgaagt--gggt-tacgcaccggattgtggctccggca-ttcgtgggttcgattcccatcagtcgc -3'
Bacillus cereus ATCC 14579	Terrabacteria group	Firmicutes	His	chr.trna50	GTG	72.8	5'- gcggttgtggcgaagt--gggt-tacgcaccggattgtggctccggca-ttcgtgggttcgattcccatcagtcgc -3'
Bacillus subtilis subsp. subtilis str. 168	Terrabacteria group	Firmicutes	His	chr.trna49	GTG	70.6	5'- gcggttgtggcgaagt--gggt-tacgcaccagattgtggctctggca-ctcgtgggttcgattcccatcaatcgc -3'
Bacillus subtilis subsp. subtilis str. 168	Terrabacteria group	Firmicutes	His	chr.trna79	GTG	72.5	5'- gcggttgtggcgaagt--gggt-tacgcaccagattgtggctctggca-ttcgtgggttcgattcccatcaatcgc -3'
Bacillus thuringiensis serovar konkukian str. 97-27	Terrabacteria group	Firmicutes	His	chr.trna49	GTG	72.8	5'- gcggttgtggcgaagt--gggt-tacgcaccggattgtggctccggca-ttcgtgggttcgattcccatcagtcgc -3'
Bifidobacterium bifidum PRL2010	Terrabacteria group	Actinobacteria	His	chr.trna33	GTG	75.6	5'- gtggatatagctcagtt-ggt--agagcatctgattgtggttcagaag-gtcgcgcgttcaagccgcgttatccac -3'
Bifidobacterium longum NCC2705	Terrabacteria group	Actinobacteria	His	chr.trna13	GTG	76.3	5'- gtggccatagctcagtt-ggt--agagcatctgattgtggttcagaag-gtcgcgcgttcgagccgcgttggccac -3'
Bordetella pertussis 137	Proteobacteria	Betaproteobacteria	His	chr.trna18	GTG	79.2	5'- gtggctgtagctcagtt-ggt--agagtcccggattgtgattccggtt-gtcgtgggttcgagtcccatcagccac -3'
Borrelia burgdorferi B31	Spirochaetes	Spirochaetia	His	NZ_CP009656.1.trna12	GTG	59.3	5'- gtggttgtagctcagtt-ggt--agagcgtcgggttgtggttccgaat-gtcgcgggttcaagccccgtcaatcac -3'
Bradyrhizobium diazoefficiens USDA 110 USDA110	Proteobacteria	Alphaproteobacteria	His	chr.trna21	GTG	84.6	5'- gcagttgtagctcagtt-ggtt-agagcgcctgtctgtggaacaggag-gtcggtggttcgagcccacccaactgt -3'
Buchnera aphidicola str. APS Acyrthosiphon pisum	Proteobacteria	Gammaproteobacteria	His	chr.trna13	GTG	81.9	5'- gtggctatagctcagtt-ggt--agagtgctggattgtgattccagtg-gtcatgggttcaagtcccattagccac -3'
Burkholderia pseudomallei K96243	Proteobacteria	Betaproteobacteria	His	chrI.trna33	GTG	77.5	5'- gtggctgtagctcagtt-ggt--agagtccaggattgtgattcctgtt-gtcgtgggttcgagtcccatcagccac -3'
Campylobacter jejuni subsp. jejuni NCTC 11168 ATCC 700819	Proteobacteria	delta/epsilon subdivisions	His	chr.trna28	GTG	72.6	5'- gtgagtgtagctcagtc-ggtt-agagcatcagattgtggtcctgagg-gtcgtgggttcaattcccatcactcac -3'
Caulobacter crescentus CB15	Proteobacteria	Alphaproteobacteria	His	chr.trna39	GTG	78.4	5'- gccggcttagctcagtt-ggtt-agagcgctagattgtggatctagag-gtcctcggttcgagcccgagagctggt -3'
Chlamydia trachomatis 434/Bu	PVC group	Chlamydiae	His	chr.trna32	GTG	76.8	5'- gcgaacgtagctcagtt-ggtt-agagcgtcggattgtggttccgaag-gtcgcgggttcgaaccccgtcgttcgc -3'
Chlamydia trachomatis D/UW-3/CX	PVC group	Chlamydiae	His	chr.trna16	GTG	76.8	5'- gcgaacgtagctcagtt-ggtt-agagcgtcggattgtggttccgaag-gtcgcgggttcgaaccccgtcgttcgc -3'
Chloroflexus aurantiacus J-10-fl	Terrabacteria group	Chloroflexi	His	chr.1.trna27	GTG	80.9	5'- gtgcctgtagctcaac--ggg--cgagcgcctgactgtggatcaggaa-gttgtgggttcgaatcccatcaggcac -3'
Clostridium acetobutylicum ATCC 824	Terrabacteria group	Firmicutes	His	chr.trna48	GTG	56	5'- gtgggtatagctcagtt-ggt--agagcgccagattgtggttctggat-gtctagggttcgagaccctatattcac -3'
Clostridium botulinum A str. Hall	Terrabacteria group	Firmicutes	His	chr.trna54	GTG	68.4	5'- gtgggcatagttcagtt-ggt--agagcgccagattgtggttctggtt-gtcaagggttcgagtccctttgttcac -3'
Corynebacterium glutamicum ATCC 13032	Terrabacteria group	Actinobacteria	His	chr.trna32	GTG	68.7	5'- gtggctgtagttcagct-ggt--agagcaccaggttgtgatcctgggt-gtcgcgggttcgagccccgtcagccac -3'
Coxiella burnetii RSA 493	Proteobacteria	Gammaproteobacteria	His	chr.trna12	GTG	78.2	5'- gtgggcgtagctcagtt-ggt--agagccccggattgtgattccggtt-gtcgtgggttcaagtcccatcgtccac -3'
Deinococcus radiodurans R1	Terrabacteria group	Deinococcus-Thermus	His	chr1.trna36	GTG	83.7	5'- gtggaattagctcagtc-ggtt-agagcgccgctctgtggaagcggag-gccgtgggttcaagtcccatattccac -3'
Desulfovibrio vulgaris str. Hildenborough	Proteobacteria	delta/epsilon subdivisions	His	chr.trna36	GTG	78.8	5'- gcggatgtagctcagca-ggt--agagcacctggttgtggcccaggtg-gccgtgggttcaagtcccatcattcgc -3'
Dictyoglomus turgidum DSM 6724	Dictyoglomi	Dictyoglomia	His	chr.trna15	GTG	77.1	5'- gtgaacgtagctcagtatggc--agagcgctgggttgtggccccagtg-gtcgcgggttcaaatcccgccgttcac -3'
Enterobacter cloacae subsp. cloacae ATCC 13047	Proteobacteria	Gammaproteobacteria	His	chr.trna52	GTG	82.3	5'- gtggctatagctcagtt-ggt--agagccctggattgtgattccagtt-gtcgtgggttcgaatcccattagccac -3'
Enterococcus faecalis V583	Terrabacteria group	Firmicutes	His	chr.trna40	GTG	63.6	5'- gcgatcgtggtgaagt--gggt-tacacaccagattgtggctctggca-ttcgtgggttcgattcccatcggtcgc -3'
Escherichia coli IAI39	Proteobacteria	Gammaproteobacteria	His	chr.trna57	GTG	82.3	5'- gtggctatagctcagtt-ggt--agagccctggattgtgattccagtt-gtcgtgggttcgaatcccattagccac -3'
Escherichia coli str. K-12 substr. MG1655	Proteobacteria	Gammaproteobacteria	His	chr.trna43	GTG	82.3	5'- gtggctatagctcagtt-ggt--agagccctggattgtgattccagtt-gtcgtgggttcgaatcccattagccac -3'
Escherichia coli O104_H4 str. 2011C-3493	Proteobacteria	Gammaproteobacteria	His	chr.trna45	GTG	82.3	5'- gtggctatagctcagtt-ggt--agagccctggattgtgattccagtt-gtcgtgggttcgaatcccattagccac -3'
Escherichia coli O157_H7 str. Sakai Sakai substr. RIMD 0509952	Proteobacteria	Gammaproteobacteria	His	chr.trna46	GTG	82.3	5'- gtggctatagctcagtt-ggt--agagccctggattgtgattccagtt-gtcgtgggttcgaatcccattagccac -3'
Escherichia coli O83_H1 str. NRG 857C	Proteobacteria	Gammaproteobacteria	His	chr.trna34	GTG	82.3	5'- gtggctatagctcagtt-ggt--agagccctggattgtgattccagtt-gtcgtgggttcgaatcccattagccac -3'
Escherichia coli UMN026	Proteobacteria	Gammaproteobacteria	His	chr.trna36	GTG	82.3	5'- gtggctatagctcagtt-ggt--agagccctggattgtgattccagtt-gtcgtgggttcgaatcccattagccac -3'
Flavobacterium psychrophilum JIP02/86	FCB group	Bacteroidetes/Chlorobi group	His	chr.trna39	GTG	51.9	5'- gtggttgtagctcagct-ggtt-agagcgctggtttgtggtgccggag-gtcgccggttcgaaaccggtcatccac -3'
Francisella tularensis subsp. tularensis SCHU S4	Proteobacteria	Gammaproteobacteria	His	chr.trna13	GTG	74.6	5'- gtggttgtagctcagtt-ggt--agagccccggattgtgattccggtt-gtcgtgggttcaagtcccatcaatcac -3'
Fusobacterium nucleatum subsp. nucleatum ATCC 25586	Fusobacteria	Fusobacteriia	His	chr.trna17	GTG	70.3	5'- gtgaccgtagttcagtt-ggt--agagcgccagtttgtggcactggtt-gtcgcgagttcgagcctcgtcggtcac -3'
Geobacter sulfurreducens PCA	Proteobacteria	delta/epsilon subdivisions	His	chr.trna38	GTG	71.6	5'- gtggctatggtgaagg--gggtctacacacatgactgtgactcatgca-ttcgtgggttcaaatcccactagccac -3'
Gloeobacter violaceus PCC 7421	Terrabacteria group	Cyanobacteria/Melainabacteria group	His	chr.trna21	GTG	63.4	5'- gcgggcgtagccaagg--gggt-taggcagaggattgtggatcctcta-ttcgtgggttcaagtcccatcgtccgc -3'
Haemophilus influenzae Rd KW20	Proteobacteria	Gammaproteobacteria	His	chr.trna56	GTG	82.3	5'- gtggctatagctcagtt-ggt--agagccctggattgtgattccagtt-gtcgtgggttcgaatcccattagccac -3'
Helicobacter pylori 26695	Proteobacteria	delta/epsilon subdivisions	His	chr.trna5	GTG	71.9	5'- gtgggagtagctcagtc-ggtt-agagcatcagattgtggtcctgagg-gtcgtgggttcgattcccatcttccac -3'
Ketogulonicigenium vulgare WSH-001	Proteobacteria	Alphaproteobacteria	His	chr.trna13	GTG	74.7	5'- gccgccttagctcagtt-ggtt-agagcaccagattgtggatctgggg-gtcccccgttcgagccggggaggtggt -3'
Klebsiella pneumoniae subsp. pneumoniae HS11286	Proteobacteria	Gammaproteobacteria	His	chr.trna7	GTG	82.3	5'- gtggctatagctcagtt-ggt--agagccctggattgtgattccagtt-gtcgtgggttcgaatcccattagccac -3'
Lactobacillus acidophilus NCFM	Terrabacteria group	Firmicutes	His	chr.trna32	GTG	59.7	5'- gcggaattggtgaagg--gggt-tacacaccggtttgtggatccggca-tacatgggttcgaatcccatattccgc -3'
Lactobacillus acidophilus NCFM	Terrabacteria group	Firmicutes	His	chr.trna44	GTG	66.9	5'- gcggaattggtgaagg--gggt-tacacactggtttgtggatccagca-tgcatgggttcgaatcccatattccgc -3'
Lactococcus lactis subsp. lactis Il1403 IL1403	Terrabacteria group	Firmicutes	His	chr.trna40	GTG	66.2	5'- gcggatgtggtgaagt--gggt-tacacaccggcttgtggcgccggca-ctcgcgagttcgatcctcgtcatccgc -3'
Lactobacillus plantarum WCFS1	Terrabacteria group	Firmicutes	His	chr.trna27	GTG	69.6	5'- gcggtagtggcgaagt--gggt-tacgcaccggattgtggctccggca-cgcgtgggttcgattcccacctaccgc -3'
Lactobacillus salivarius UCC118	Terrabacteria group	Firmicutes	His	chr.1.trna23	GTG	66	5'- gcgaaagtggtgaagg--gggt-tacacaccggattgtggctccggca-tgcgtgggttcgaatcccatctttcgc -3'
Leptospira interrogans serovar Lai str. 56601	Spirochaetes	Spirochaetia	His	chrI.trna13	GTG	74	5'- gagaacgtagctcagtt-ggt--agagctccagtttgtggtactggcc-gtcgcgggttcgattcccgtcgttctc -3'
Listeria monocytogenes EGD	Terrabacteria group	Firmicutes	His	chrI.trna61	GTG	71.2	5'- gcggatatggcgaagt--gggt-tacgcacctgattgtggttcaggca-ttcgtgggttcgattcccattatccgc -3'
Listeria monocytogenes EGD	Terrabacteria group	Firmicutes	His	chrI.trna41	GTG	71.8	5'- gcggatgtggcgaagt--gggt-tacgcacctgattgtggttcaggca-ttcgtgggttcgattcccatcatccgc -3'
Mesoplasma florum L1 ATCC 33453	Terrabacteria group	Tenericutes	His	chr.trna1	GTG	68.6	5'- gcgccggtggtgaagt--gggt-tacacatcaggttgtggctctgaca-ttcgcgggttcgattcccgttcggcgc -3'
Moorella thermoacetica ATCC 39073	Terrabacteria group	Firmicutes	His	chr.trna17	GTG	76.5	5'- gtgggtgtagctcagtt-ggtt-agagcaccaggttgtggccctgggg-gtcgtgggttcgagtcccatctcccac -3'
Mycobacterium bovis ATCC BAA-935	Terrabacteria group	Actinobacteria	His	chr.trna18	GTG	78.1	5'- gtgagtgtagttcagtt-ggt--agagcaccaggttgtgatcctgggt-gtcgcgggttcgagtcccgtcactcac -3'
Mycobacterium leprae Br4923	Terrabacteria group	Actinobacteria	His	chr.trna43	GTG	78.1	5'- gtgagtgtagttcagtt-ggt--agagcaccaggttgtgatcctgggt-gtcgcgggttcgagtcccgtcactcac -3'
Mycoplasma mycoides subsp. mycoides SC str. PG1	Terrabacteria group	Tenericutes	His	chr.trna20	GTG	64.1	5'- gcgtaggtggtgaagt--gggt-tacacatcaggttgtggctctgaca-tgcgcgggttcgatccccgttctacgc -3'
Mycoplasma pneumoniae M129-B7	Terrabacteria group	Tenericutes	His	chr.trna16	GTG	75.2	5'- gcgattgtggcgaagt--gggt-tacgcacctgattgtggatcaggca-ttcgtgggttcaattcccatcagtcgc -3'
Mycobacterium smegmatis str. MC2 155	Terrabacteria group	Actinobacteria	His	chr.trna16	GTG	72.6	5'- gtggctgtagttcagtt-ggt--agagcaccaggttgtgatcctggct-gtcgcgggttcgagtcccgtcagccac -3'
Mycobacterium tuberculosis H37Rv	Terrabacteria group	Actinobacteria	His	chr.trna18	GTG	78.1	5'- gtgagtgtagttcagtt-ggt--agagcaccaggttgtgatcctgggt-gtcgcgggttcgagtcccgtcactcac -3'
Neisseria gonorrhoeae FA 1090	Proteobacteria	Betaproteobacteria	His	chr.trna25	GTG	80.8	5'- gtggctgtagctcagtt-ggt--agagccccggattgtgattccggtt-gtcgtgggttcgagccccatcagccac -3'
Neisseria meningitidis MC58	Proteobacteria	Betaproteobacteria	His	chr.trna37	GTG	80.8	5'- gtggctgtagctcagtt-ggt--agagccccggattgtgattccggtt-gtcgtgggttcgagccccatcagccac -3'
Prochlorococcus marinus subsp. marinus str. CCMP1375 SS120	Terrabacteria group	Cyanobacteria/Melainabacteria group	His	chr.trna14	GTG	65	5'- gcgggcgtcgccaagt--gggt-taggcagcggcttgtggcgccgcta-ttcgggggttcgaatcccctcgctcgc -3'
Pseudomonas aeruginosa PAO1	Proteobacteria	Gammaproteobacteria	His	chr.trna11	GTG	78.7	5'- gtgggcgtagctcagtt-ggt--agagcacaggattgtggctcctggt-gtcgtgggttcgattcccatcgtccac -3'
Rhodospirillum rubrum ATCC 11170	Proteobacteria	Alphaproteobacteria	His	chr.trna48	GTG	76.4	5'- gcgggcgtagctcagtt-ggtt-agagcgcgtggttgtggtccatgag-gtcgtcggttcgattccgatcgctcgc -3'
Rhodobacter sphaeroides 2.4.1	Proteobacteria	Alphaproteobacteria	His	chr1.trna18	GTG	76.1	5'- gccggcttagctcagtt-ggtt-agagcaccagattgtggatctgggg-gtcccccgttcgagccggggagtcggt -3'
Rickettsia prowazekii str. Breinl	Proteobacteria	Alphaproteobacteria	His	chr.trna16	GTG	80.5	5'- gcgagtgtagctcagtt-ggtt-agagcatcaggttgtggttctgagg-gccacgggttcgaatcccgtcactcgc -3'
Salmonella enterica subsp. enterica serovar Typhi str. CT18	Proteobacteria	Gammaproteobacteria	His	chr.trna47	GTG	82.3	5'- gtggctatagctcagtt-ggt--agagccctggattgtgattccagtt-gtcgtgggttcgaatcccattagccac -3'
Salmonella enterica subsp. enterica serovar Typhimurium str. LT2	Proteobacteria	Gammaproteobacteria	His	chr.trna35	GTG	82.3	5'- gtggctatagctcagtt-ggt--agagccctggattgtgattccagtt-gtcgtgggttcgaatcccattagccac -3'
Shewanella oneidensis MR-1	Proteobacteria	Gammaproteobacteria	His	chr.trna24	GTG	69.8	5'- gtgattgtagctcagtt-ggt--agagtcccggattgtgattccggtt-gtcgtgggttcgagccccatcagtcac -3'
Shigella dysenteriae Sd197	Proteobacteria	Gammaproteobacteria	His	chr.trna46	GTG	79.5	5'- gtggctatagctcagtt-ggt--agagccctggattgtgattccagtt-gtcgtgggttcgaaccccattagccac -3'
Shigella flexneri 2a str. 301	Proteobacteria	Gammaproteobacteria	His	chr.trna41	GTG	82.3	5'- gtggctatagctcagtt-ggt--agagccctggattgtgattccagtt-gtcgtgggttcgaatcccattagccac -3'
Staphylococcus aureus subsp. aureus NCTC 8325	Terrabacteria group	Firmicutes	His	chr.trna43	GTG	67.5	5'- gcggctgtggtgaagt--gggt-tacacatcggattgtggttccgaca-ttcgagggttcgatccccttcagccgc -3'
Staphylococcus aureus subsp. aureus NCTC 8325	Terrabacteria group	Firmicutes	His	chr.trna51	GTG	71.7	5'- gcggttgtggtgaagt--gggt-tacacatcggattgtggttccgaca-ttcgagggttcgatccccttcagccgc -3'
Streptococcus pneumoniae R6	Terrabacteria group	Firmicutes	His	chr.trna22	GTG	63	5'- gcgggtgtggtgaagt--gggt-tacacaccagattgtggctctggca-tgcgtgggttcgatccccatcactcgc -3'
Streptococcus suis BM407	Terrabacteria group	Firmicutes	His	chr.trna28	GTG	64.8	5'- gcgggtgtggtgaagt--gggt-tacacatcagattgtggctctgaca-ttcgggggttcgattcccctcactcgc -3'
Thermosynechococcus elongatus BP-1	Terrabacteria group	Cyanobacteria/Melainabacteria group	His	chr.trna28	GTG	67.6	5'- gcgagcgtagccaagt--gggt-taggcagtggattgtggttccacca-ttcgtgggttcgagtcccatcgctcgc -3'
Thermanaerovibrio acidaminovorans DSM 6589	Synergistetes	Synergistia	His	chr.1.trna10	GTG	79.7	5'- gtgagcgtagctcaatc-ggtc-agagcactggactgtggctccaggg-gttgggggttcaagtcccctcgctcac -3'
Thermotoga maritima MSB8	Thermotogae	Thermotogae	His	chr.trna45	GTG	89.4	5'- gtgaccatagctcagtt-ggt--agagcgcctgactgtggatcaggtg-gtcgcgggttcgagtcccgctggtcac -3'
Thermus thermophilus HB8	Terrabacteria group	Deinococcus-Thermus	His	chr1.trna10	GTG	86.3	5'- gtgagcgtagctcagct-ggtt-agagcaccggactgtggatccgggg-gtcgtgggttcaagtcccatcgctcac -3'
Thermodesulfovibrio yellowstonii DSM 11347	Nitrospirae	Nitrospira	His	chr.1.trna44	GTG	84.3	5'- gcggacgtagctcaac--gggt-tgagcactggactgtggctccaggt-gctgcgggttcgagtcccgtcgtccgc -3'
Vibrio cholerae O1 biovar El Tor str. N16961	Proteobacteria	Gammaproteobacteria	His	chrI.trna7	GTG	80.2	5'- gtggctatagctcagtt-ggt--agagccccggattgtgattccggtt-gtcgtgggttcgagccccattagccac -3'
Xanthomonas campestris pv. campestris str. ATCC 33913	Proteobacteria	Gammaproteobacteria	His	chr.trna9	GTG	82	5'- gtggctgtagctcagct-ggtt-agagtactggattgtgattccagat-gtcgggggttcgagtcccctcagccac -3'
Yersinia enterocolitica subsp. enterocolitica 8081	Proteobacteria	Gammaproteobacteria	His	chr.trna7	GTG	79.1	5'- gtggctatagctcagtt-ggt--agagccctggattgtgattccagtt-gtcgtgggttcgagccccattagccac -3'
Yersinia pestis CO92	Proteobacteria	Gammaproteobacteria	His	chr.trna28	GTG	81.9	5'- gtggctatagctcagtt-ggt--agagccctggattgtgattccagtt-gtcgtgggttcgagtcccattagccac -3'

[truncated: 51 more sheets: Ile_Bacteria, Leu_Bacteria, Lys_Bacteria, Met_Bacteria, Phe_Bacteria, Pro_Bacteria, Ser_Bacteria, Thr_Bacteria, Trp_Bacteria, Tyr_Bacteria, Val_Bacteria, Ala_Eukarya, Arg_Eukarya, Asn_Eukarya, Asp_Eukarya, Cys_Eukarya, Gln_Eukarya, Glu_Eukarya, Gly_Eukarya, His_Eukarya …]
