# Supplementary material for: Systematic Analysis of the Binding Surfaces between tRNAs and Their Respective Aminoacyl tRNA Synthetase Based on Structural and Evolutionary Data
Source: Front Genet. 2018 Jan 8;8:227. doi: 10.3389/fgene.2017.00227 (PMC5766645; doi:10.3389/fgene.2017.00227)
Supplement: Supplementary file 2 [file DataSheet2.XLSX]

## Sheet: Supplimentary Table S3 legend
Supplementary Table S3. Interacting atoms of tRNA-aaRS complex (distance < 3.3 Å)
Column
A. interacting ribonucleotide in tRNA (PDB identifier)
B. interacting atoms in tRNA
C. interacting amino acid in aaRS (PDB identifier)
D. interacting atoms in aaRS

## Sheet: 1asy
tRNA		AspRS
U601	OP3	Lys553	NZ
	O4	Asn330	N
	O4'	Asn328	ND2
	OP1	Asn328	ND2
G610	O2'	Pro205	CB
U612	O4'	Pro224	CB
	OP1	Asn227	N
		Thr230	OG1
	C5'	Val225	O
	C4'	Val225	O
G627	O3'	Glu202	OE1
	O2'	Glu202	OE1
G630	OP1	Lys155	NZ
PSU632	N1	Gln121	O
	C2	Gln121	O
	N3	Gln121	O
	C4	Gln121	O
	C5	Gln121	O
	C6	Gln121	O
U633	O2'	Leu125	CD2
	O2	Lys142	NZ
G634	N2	Glu188	OE1
	N3	Phe127	CZ
	OP1	Gln121	CB
	C8	Leu125	CD2
U635	O4'	Gln121	NE2
	N3	Phe127	CE2
	O2	Arg119	NH1
		Phe127	CG,CD1,CE1,CD2,CE2
	C4'	Gln121	NE2
	C1'	Gln121	NE2
C636	O2'	Ser181	OG
	N3	Lys180	N
		Ile179	CA
	N4	Pro178	O
	C2	Lys180	N
	O2	Ser181	OG,N
		Lys180	N,CA
1MG637	O6	Ala221	O
	CM1	Ala221	O
C638	N3	Gln121	OE1
	N4	Gln120	O
		Gln121	OE1
	O5'	Arg119	CD
	C4	Gln121	OE1
G668	C5'	Asp229	OD2
G673	N2	Glu327	OE1
		Ser329	OG
	OP2	Thr424	OG1
	O6	Thr331	OG1
C674	O2	His334	NE2,CD2
	C2	His334	NE2
	N3	His334	NE2
C675	C2	His334	CE1
		Arg531	NH2
	O2	His334	CE1
		Arg531	CZ,NH2
	N3	Arg531	NH1,CZ,NH2
A676	C4'	Gly526	O
	O3'	Ile479	O,C
		Leu480	N
	N6	Met335	O
	O2'	Glu478	O
		Arg531	NH1,CZ

## Sheet: 1asz
tRNA		AspRS
U601	OP3	Asn328	ND2
	O5'	Asn328	ND2
	O4	Asn330	CB
U612	O4'	Pro224	CB
	C5'	Val225	O
	OP1	Asn227	CG,CB,N
		Thr230	CG2,OG1
	C4'	Val225	O
PSU632	C5	Gln121	O
	C6	Gln121	O
	O4	Gln121	O
	C2	Gln121	O
	N3	Gln121	O
	C4	Gln121	O
U633	O2'	Leu125	CD2,CB
	O2	Thr124	OG1
G634	C8	Leu125	CD2
	N1	Leu140	CD2
U635	O4	Gln138	NE2
	C1'	Gln121	NE2
	O4'	Gln121	NE2
	O2	Phe127	CG,CD2
C636	C4'	Arg119	NH2
	O4'	Arg119	NH2
	N3	Lys180	N
	N4	Pro178	O
		Glu177	OE2
	O2	Ser181	N
		Lys180	N,CA,CB
	O2'	Arg119	NH2
1MG637	O6	Ala221	CB
	CM1	Ala221	O
C638	C4	Gln121	OE1
	O5'	Arg119	NH2,NH1
	N4	Gln120	O
		Gln121	OE1
	OP2	Arg119	NH2,NH1
	N3	Gln121	OE1
C667	OP2	Lys553	NZ
A672	N6	Asn330	O
G673	N1	Asn328	O
	OP2	Thr424	OG1
	N2	Asn328	O
	OP1	Thr424	N,OG1
	P	Thr424	OG1
	O6	Ser329	CA
		Asn330	N
		Thr331	CG2
C674	N4	His334	CE1
	O2'	Glu327	OE2
	N3	Ser329	OG
	C2	Ser329	OG
	O2	Ser329	OG
C675	O2'	Ser284	OG
	C4'	Glu327	OE1
	O2	His334	CE1
A676	C3'	Gln300	NE2
	C2	Phe304	CE1
	N6	Glu281	OE1
		Ser280	O
	N1	Phe304	CZ
		Ser280	O
	O2'	Ser301	OG
	C1'	Tyr456	OH
	C2'	Gln300	NE2

## Sheet: 1c0a
tRNA		AspRS
G610	O2'	Leu108	O
	N2	Asp111	OD2
U611	C4'	Pro109	O
	O2	His114	CD2,NE2
	C5'	Pro109	O
	O2'	Asn116	OD1
	O3'	Asn116	OD1
U612	OP1	Thr117	CB,CG2,OG1,N
U625	O3'	Asn113	OD1
	O2'	Asp111	OD2,OD1,CG
		Asn113	OD1
A626	O4'	Asp111	OD2
C628	OP2	Arg64	NE
C632	C4	Gly31	N,CA
	N3	Asp29	O
		Leu30	CA,C
		Gly31	N
	N4	Asp29	O
		Gly31	N,CA
U633	O5'	Ser32	OG
	O4	Pro51	CG
	C6	Ser32	OG
	P	Ser32	OG
	OP2	Ser32	OG
QUO634	N1	Glu93	OE2
	O2'	Asn82	OD1
	O6	Arg76	NH2
	N3	Asn82	ND2
	C16	Asp50	OD2
	N2	Glu93	OE1
	C15	Asp50	OD2
U635	O2	Arg28	NH2,NE
		Phe35	CB,CG,CD2
	N3	Gln46	OE1,CD,NE2
		Phe35	CE1
	O4	Gln46	NE2
		Arg78	NH1
C636	C1'	Arg28	NH2
	O2	Asn84	ND2
	N4	Asn82	O
C638	OP2	Arg28	NH1
	N4	Asp29	O
		Leu30	CA
C667	O2'	Glu119	OE1,CD
G668	O4'	Glu119	OE1
	OP1	Thr557	OG1,CB
U669	OP2	Thr558	CG2,CB,OG1,N
		Thr557	CB
	OP1	Arg549	NH1
		Thr557	CA
	O3'	Arg549	NH2
U670	OP1	Arg549	NH2
C671	OP2	Ala223	N
C672	OP2	Arg222	NH2,CZ,NE
	C5	Arg222	NH2
G673	N7	Arg222	NH2
	N2	Asp220	OD2
	O6	Asp220	CB
		Arg222	NH1
	N1	Asp220	OD2
C674	N4	Arg222	NH2
	O2'	Glu219	OE1
	N3	Arg225	NH1
	O2	Arg225	NH2
A676	N6	Pro170	O
		Thr169	OG1
	O5'	Gly172	C,CA
	N7	Glu171	C,O
	O2'	Ser193	OG

## Sheet: 1efw
tRNA		AspRS
C28	OP1	Arg64	CD,NE
U29	OP2	Arg64	NH2
C32	C2'	Leu31	O
	C5	Gly32	CA
	N4	Asp30	O
	C2	Leu31	O
	N3	Asp30	O
	C4	Asp30	O
U33	N1	Gly33	O
	C5'	Leu31	O
	O4'	Gly33	C
	C5	Gly33	O
	OP2	Gly33	N
	C6	Gly33	O
QUO34	N1	Glu91	OE2
	C13	His51	ND1
	O13	His51	CE1,ND1
	N3	Phe36	CZ
	N2	Glu91	OE1,CD
U35	O2	Arg29	NH2,CZ,NE
	N3	Gln47	OE1,NE2
	O4	Gln47	NE2
	O2'	Arg29	CD
	N1	Phe36	CE1
	O4'	Leu31	CD2
C36	O4'	Arg29	NE
	N3	Arg78	NH2
	N4	Glu80	O
	C2	Arg78	NH2
	O2	Arg78	NH2
		Asn82	ND2
		Gln47	OE1
2MA37	OP1	Arg84	NH1
	O3'	Arg27	NH1
	C4'	Arg27	NH1
	OP2	Arg84	NH1
	C5'	Glu117	OE2
C38	OP2	Arg29	NH1
	O5'	Arg29	CD
	N4	Asp30	O
G68	C4'	Glu125	OE1
C72	O3'	Arg343	CD

## Sheet: 1eiy
tRNA		PheRS
C11	O2'	Arg689	O
G19	O6	Leu39	CA,O
	O2'	Glu35	OE1
	C2	Glu35	CG,CD,OE2
	N2	Glu35	CG,CD,OE2
	C8	Leu39	CD2
	N7	Leu39	CD2
	C5	Leu39	CD2
	N3	Glu35	CD,OE2,OE1
C25	OP1	Asp758	CB
A26	O2'	Arg564	NH2,CZ
U27	C5'	Arg564	NH2
G28	N2	Glu17	OE2
G34	N1	Asp729	OD2
	O6	Arg780	NH2
	N2	Asp729	OD2
A35	N6	Arg780	NH1
A36	N1	Arg780	CB
A37	N6	Gly781	CA
	O2'	Asp696	O,N
	C1'	Asp696	O
	C4'	Asp696	CB
	O4'	Asp696	O,CB
	C6	Gly781	CA
	N1	Gly781	CA
A43	C5'	Leu21	CD1
	C4'	Leu21	CD1
G44	OP1	Arg24	CD,NE,CB,CG
	OP2	Arg24	NH1
C56	O4'	Lys58	NZ
		Gln34	NE2
	C6	Gln34	NE2
	N1	Gln34	NE2
	C4'	Lys58	NZ
	C1'	Lys58	NZ
		Gln34	NE2
C74	OP2	Met1	O
	O2'	His358	CE1,NE2
C75	OP1	Glu159	CB,CA,CG
	O2'	Met148	CA,CB,CG
	O2	Asp147	O
A76	N6	Glu220	OE2
	C8	Trp149	NE1,CE2,CZ2
	N7	Trp149	NE1,CE2,CZ2

## Sheet: 1euy
tRNA		GlnRS
G902	N3	Leu136	O
	N9	Leu136	O
	C4	Leu136	O
	C8	Thr137	CG2
	N2	Pro181	O
G903	N2	Asp235	OD1
G905	O2'	Gln234	NE2
U908	OP2	Gln318	NE2
G910	N2	Glu323	OE1
C911	O4'	Glu323	OE2
	O2'	Thr321	O
C912	OP1	Thr321	N
	O2'	Ile313	O
A913	C5'	Ile313	O
	OP1	Thr316	CG2,OG1
C916	N4	Gln13	OE1
C927	OP2	Arg545	NE
C934	O2'	Arg412	NH1,NH2,CZ
	C4	Arg410	NH2,NE
	C5	Arg410	NH2
	N4	Ala414	O
		Arg410	NH2,NE
	O2	Arg412	NH1
		Asn413	N
U935	N1	Glu519	OE2
	N3	Gln517	OE1
	C2	Glu519	OE2
	O4	Arg341	NH1
	O2	Gln517	OE1
G936	C2	Gln399	O
	N2	Gln399	O
	N1	Gln399	O
	O6	Arg402	NE,NH2
	OP1	Arg520	NH1
	OP2	Arg520	NH1
		Lys401	NZ,CE
A937	C5'	Arg545	O
U938	C4'	Asn336	OD1
	O2	Asn370	ND2
C969	O2'	Asp319	OD2
A972	O2'	Arg133	NE
G973	OP2	Arg133	NH2
		Arg130	CD
C974	N3	Gly168	CA,O
	C4	Gly168	O
	OP1	Arg133	NH2
	OP2	Arg133	NH1
	O2'	Arg192	CG
	N4	Gly168	O
		Leu124	O
C975	OP2	Arg192	NE
	O2'	Asn69	ND2
	O3'	Arg192	NH2
A976	OP1	Arg192	NH2
		Thr68	OG1
	C2	Phe233	CZ,CE1
	OP2	Tyr211	N
	N3	Phe233	CZ
	N6	Asn236	OD1

## Sheet: 1exd
tRNA		GlnRS
G902	C8	Thr137	CG2
	N3	Leu136	O
	N9	Leu136	O
	C4	Leu136	O
	N2	Pro181	O
G903	O2'	Phe182	CE1
	N2	Asp235	OD1
G904	C5'	Phe182	CZ
	O3'	Arg238	NH2
G905	O2'	Gln234	NE2
A907	C5'	Gln318	NE2
	O5'	Gln318	CD,NE2
U908	OP2	Gln318	NE2
G910	N2	Glu323	OE1
C911	O4'	Glu323	OE2
	O2'	Thr321	O
C912	OP1	Thr321	N
	O2'	Ile313	O
A913	OP1	Thr316	OG1
C916	N4	Gln13	OE1
G924	O2'	Arg312	CD
C925	C5'	Ser329	OG
C934	C4	Arg410	NE
	N4	Arg410	NH2,CZ,NE
		Ala414	O
	O2'	Arg412	NH1,CZ,NH2
	O2	Asn413	N
		Arg412	NH1
U935	O2'	Arg520	CG,CA
	N1	Glu519	OE2
	C2	Gln517	OE1
		Glu519	OE2
	O4	Arg341	NH1
	O2	Gln517	OE1
		Glu519	CG
		Arg520	N
	N3	Gln517	OE1,NE2
G936	OP2	Lys401	NZ,CE
		Arg520	NH1
	OP1	Arg520	NH1
	N2	Gln399	O
	O6	Arg402	NE,NH2
A937	C5'	Arg545	O
	O2'	Leu544	CD2
U938	O2'	Asn336	OD1
	O2	Asn370	ND2
C969	O2'	Asp319	OD2
A972	N7	Leu136	CD1
	O4'	Ile183	CD1
	O2'	Arg133	NE,CD
G973	OP2	Arg133	NH2
		Arg130	CG,CD
C974	OP1	Arg133	NH2
	N4	Gly168	O
		Leu124	O
	OP2	Arg133	NH1
	N3	Gly168	CA,O
	O2'	Arg192	CB
C975	O2'	Asn69	ND2
	OP2	Lys194	NZ
		Arg192	NE
	O3'	Asn69	ND2
A976	N1	Phe233	CE1
	C2	Phe233	CZ,CE1
	N3	Phe233	CZ,CE1
	O3'	Asp66	OD2
	OP1	Thr68	OG1,O
		Arg192	NH2
	OP2	Tyr211	N

## Sheet: 1f7u
tRNA		ArgRS
C903	O3'	Lys332	CE
A914	OP1	Lys466	NZ,N
		Asn469	ND2
A915	OP2	Lys466	NZ
H2U916	OP1	Trp60	NE1
	O4	Glu59	CA
		Trp60	N
G918	O2'	Glu59	OE1
	C2'	Glu59	OE1
	C8	Glu59	OE2
H2U919	OP2	Arg66	NH1
	O4	Gln111	NE2
	N3	Asn106	OD1
	O2	Asn106	OD1
G923	O2'	Asp484	OD2
		His559	NE2
G924	O3'	Gly483	CA
	O2'	Asp484	N
C935	N3	Val570	N
	N4	Tyr565	O
		Leu568	O
	O4'	Trp569	CZ3
	O2	Ala571	N
G936	N1	Met607	O
	OP2	Lys439	NZ
	O6	Met607	N,O
	OP1	Ser498	OG
	O2'	Arg495	CD,NH1
		Tyr491	OH
A938	O2'	Tyr491	CB,CG
	OP1	Tyr491	OH
	N6	Met607	OXT
C939	OP1	Gly483	N
	O2'	Arg495	NH2
C940	OP1	Tyr488	OH
	O2'	Asp566	OD2
A941	OP1	Ser563	OG
C956	C5	Arg77	NH2
G969	O2'	Gln406	OE1
G970	O3'	Gln374	CG,NE2
A971	OP1	Gln374	NE2
	C5'	Gln374	O
G973	O2'	Ile337	CD1,CG1
C974	O2'	Lys340	CG,CB
	N4	Lys319	O,CB
	N3	Ser341	OG
	O2	Lys340	CA,CG
		Ser341	N
A976	OP1	Arg350	NH2
	N7	Tyr347	CD2
	OP2	Tyr347	N
	O2'	Asn153	OD1,ND2
		Arg800	C
	O3'	Glu294	CD,OE2

## Sheet: 1f7v
tRNA		ArgRS
C904	OP1	Lys332	NZ
A914	OP1	Lys466	NZ,N
		Asn469	ND2
A915	OP2	Lys466	CE,NZ,CD
H2U916	O4	Trp60	N,CD2
	C4	Trp60	CE2
G918	O2'	Phe109	CE2
		Glu59	OE1
	C2'	Glu59	OE1
H2U919	O2'	Arg66	NH2
	OP2	Asn62	OD1
		Arg66	NH1
	O4	Gln111	NE2
	N3	Asn106	OD1
G923	O2'	His559	NE2
		Asp484	OD2
G924	O4'	Asp484	OD2
	O2'	Asp484	N
	O3'	Gly483	CA
C925	OP1	Gly483	CA
C935	O2	Ala571	N
		Asn502	ND2
	N3	Val570	N
	N4	Trp569	CA
		Leu568	O
		Tyr565	O
	O2'	Asn502	ND2,CG,CB
	C6	Trp569	CZ3
	O4'	Trp569	CZ3
G936	C6	Met607	O
	OP1	Ser498	OG,CB
	N1	Met607	O
	OP2	Lys439	NZ
	O6	Ser494	OG
		Met607	O,N
	O2'	Arg495	CD,NH1
		Tyr491	OH
A938	O2'	Tyr491	CG,CB,CD2
	N3	Phe481	CD2,CB
	C2	Phe481	CB
	OP1	Tyr491	OH
	N6	Met607	OXT
C939	O2'	Arg495	NH2
	OP1	Gly483	N
	C4'	Arg495	NH2
C940	OP1	Tyr488	OH
A941	OP1	Ser563	OG

[truncated: 51 more sheets: 1ffy, 1g59, 1gax, 1gtr, 1gts, 1h3e, 1h4q, 1il2, 1ivs, 1j1u, 1n77, 1n78, 1o0b, 1o0c, 1qf6, 1qrs, 1qrt, 1qru, 1qtq, 1ser …]
